# Supplementary material for: Hypertensive disorders of pregnancy and childhood neurodevelopment: A systematic review and meta-analysis
Source: PLoS Med. 2025 Sep 10;22(9):e1004558. doi: 10.1371/journal.pmed.1004558 (PMC12422451; doi:10.1371/journal.pmed.1004558)
Supplement: S2 Appendix — (XLSX) [file pmed.1004558.s002.xlsx]

## Sheet: Sheet2
ID	Author	Year	Country	Conditions	Sample Size	Outcome	Age	COUNT?	Stratify_D	Stratify_PT	Adjust_PT	Special_Pop	n_HDP	N_HDP	n_NTN	N_NTN	m_HDP	sd_HDP	m_NTN	sd_NTN	Measure	ES	SE (lnOR)	LCI	UCI	ROB
Abdelmageed 2024	Abdelmageed	2024	Canada	ALL/UNSP	647	MOTOR	INF		0	0	0	PT	31	96	115	551					OR	1.80816	0.24214	1.12492	2.90637	Good
Abdelmageed 2024	Abdelmageed	2024	Canada	ALL/UNSP	647	CP	INF	Y	0	0	0	PT	11	96	28	551					OR	2.41723	0.374567	1.16006	5.0368	Good
Abdelmageed 2024	Abdelmageed	2024	Canada	ALL/UNSP	647	COGNITIVE	INF		0	0	0	PT	20	96	86	551					OR	1.42289	0.277374	0.826162	2.45062	Good
Abdelmageed 2024	Abdelmageed	2024	Canada	ALL/UNSP	647	LANGUAGE	INF		0	0	0	PT	40	96	168	551					OR	1.6284	0.226761	1.04409	2.53971	Good
Almasri 2021	Almasri	2021	USA	PET	489	ASD	PS	Y	0	0	0	0	9	24	15	465					OR	18	0.496655	6.80003	47.6468	Good
Amiri 2012	Amiri	2012	Iran	PET	330	ADHD	PS	Y	0	0	0	0	6	14	158	316					OR	0.75	0.551657	0.254379	2.21126	Poor
Arafa 2022	Arafa	2022	Egypt	ALL/UNSP	772	ASD	PS	Y	0	0	0	0	13	20	255	752					OR	3.61961	0.475094	1.42644	9.18479	Fair
Arun 2023	Arun	2023	India	PIH	687	ASD	PS	Y	0	0	0	0	2	15	16	669					OR	6.27885	0.800596	1.30737	30.1551	Good
Avorbegdor 2019	Avorbegdor	2019	USA	ALL/UNSP	221	DD	INF	Y	0	0	0	PT		80		141					OR	0.59		0.33	1.06	Fair
Ayala 2021	Ayala	2021	USA	ALL/UNSP	23094	READING	PS		0	0	0	0	443	1004	8389	20339					OR	1.12486	0.0651364	0.990041	1.27804	Good
Ayala 2021	Ayala	2021	USA	ALL/UNSP	23094	MATH	PS		0	0	0	0	432	1004	8989	20339					OR	0.953613	0.0652872	0.839071	1.08379	Good
Bajalan 2020	Bajalan	2020	Iran	ALL/UNSP	197	DD	INF	Y	0	0	0	0	53	69	37	128					OR	8.14696	0.34552	4.13888	16.0364	Fair
Beer 2022	Beer	2022	Sweden	PET	1212201	ADHD	PS	Y	0	0	0	0	975	32428	26690	1179773					OR	1.33923	0.0331024	1.2551	1.429	Good
Beukers 2017	Beukers	2017	Netherlands	ALL/UNSP	128	INT	HS	Y	0	0	0	PT		32		96	101.1	16.7	105.9	10	MD	-4.8	2.45	-9.65	0.05	Good
Bharadwaj 2018	Bharadwaj	2018	India	PET	143	MOTOR	INF		0	0	0	0	9	71	2	72					OR	5.08065	0.800953	1.05714	24.4177	Good
Bharadwaj 2018	Bharadwaj	2018	India	PET	143	COGNITIVE	INF		0	0	0	0	3	71	0	72					OR	7.41		0.38	146.09	Good
Bilder 2009	Bilder	2009	USA	ALL/UNSP	132	ASD	CHI	Y	0	0	0	0	8	593	112	12727					OR	1.54029	0.368398	0.748198	3.17096	Good
Bilder 2009	Bilder	2009	USA	CH	132	ASD	CHI	N	1	0	0	0	1	62	112	12727					OR	1.84646	1.01262	0.253734	13.4369	Good
Bilder 2009	Bilder	2009	USA	PIH	132	ASD	CHI	N	1	0	0	0	7	531	112	12727					OR	1.50465	0.392139	0.697654	3.24513	Good
Böhm 2019	Böhm	2019	UK	ALL/UNSP	13500	ADHD	PS	Y	0	0	0	0		1069		12431					OR	1.89		1.11	3.2	Fair
Bolk 2023	Bolk	2023	Sweden	PET	274	MOTOR	CHI		0	0	0	PT	16	81	14	133					OR	2.09231	0.397135	0.960676	4.55695	Fair
Brand 2021	Brand	2021	Sweden	ALL/UNSP	1085024	ASD	AD	Y	0	0	0	0	822	42980	15036	1042044					OR	1.33178	0.0361628	1.24065	1.4296	Good
Brand 2021	Brand	2021	Sweden	ALL/UNSP	1085024	ADHD	AD	Y	0	0	0	0	1604	42980	35248	1042044					OR	1.10729	0.0260187	1.05224	1.16523	Good
Brand 2021	Brand	2021	Sweden	ALL/UNSP	1085024	ID	AD	Y	0	0	0	0	478	42980	7976	1042044					OR	1.45808	0.0473489	1.32886	1.59988	Good
Brand 2021	Brand	2021	Sweden	ALL/UNSP	1085024	INT	AD	Y	0	0	0	0		42980		1042044					MD	-0.08		-0.11	-0.05	Good
Buchmayer 2009	Buchmayer	2009	Sweden	ALL/UNSP	7296	ASD	PS	Y	0	0	0	0	60	290	1156	7006					OR	1.32014	0.148494	0.986781	1.76613	Good
Buchmayer 2009	Buchmayer	2009	Sweden	PIH	7296	ASD	PS	N	1	0	0	0	21	111	1156	7006					OR	1.1808	0.244471	0.731268	1.90666	Good
Buchmayer 2009	Buchmayer	2009	Sweden	PET	7296	ASD	PS	N	1	0	0	0	39	179	1156	7006					OR	1.40973	0.183902	0.983092	2.02151	Good
Burstyn 2010	Burstyn	2010	Canada	PET	215220	ASD	NS	Y	0	0	0	0	27	2747	1095	212473					OR	1.9162	0.195762	1.30558	2.81239	Good
Cak 2013	Cak	2013	Turkey	ALL/UNSP	106	ADHD	CHI	Y	0	0	0	PT	4	20	18	72					OR	0.75	0.621751	0.221726	2.53692	Good
Cak 2013	Cak	2013	Turkey	ALL/UNSP	106	ADHD	CHI	N	1	0	0	PT	3	6	18	72					OR	3		0.56	16.2	Good
Cak 2013	Cak	2013	Turkey	PET	106	ADHD	CHI	N	1	0	0	PT	1	14	18	72					OR	0.230769	1.07285	0.0281808	1.88974	Good
Carter 2023	Carter	2023	USA	PET	308536	ASD	CHI	Y	0	0	0	0	161	8542	2967	221968					OR	1.41794	0.081683	1.20817	1.66413	Good
Carter 2024	Carter	2024	USA	PET	364588	ASD	CHI	Y	0	0	0	0	465	16205	6729	348383					OR	1.49998	0.0486375	1.36359	1.65001	Fair
Chan 2019	Chan	2019	Canada	ALL/UNSP	41	DD	NS	Y	0	0	0	0	3	13	3	28					OR	2.5	0.898146	0.429954	14.5364	Fair
Chan 2019	Chan	2019	Canada	ALL/UNSP	41	COMMUNICATION	NS		0	0	0	0	1	13	1	28					OR	2.25	1.45615	0.129623	39.0555	Fair
Chan 2019	Chan	2019	Canada	ALL/UNSP	41	PERSONAL-SOCIAL	NS		0	0	0	0	2	13	2	28					OR	2.36364	1.06272	0.294426	18.9751	Fair
Chan 2019	Chan	2019	Canada	ALL/UNSP	41	BEHAVIOUR	NS		0	0	0	0	2	13	2	28					OR	2.36364	1.06272	0.294426	18.9751	Fair
Chang 2023	Chang	2023	Taiwan	PET	482	COGNITIVE	INF		0	0	0	PT		155		327					OR	2.3		1.16	4.59	Good
Chang 2023	Chang	2023	Taiwan	PET	482	MOTOR	INF		0	0	0	PT		155		327					OR	1.21		0.55	2.65	Good
Chang 2023	Chang	2023	Taiwan	PET	482	LANGUAGE	INF		0	0	0	PT		155		327					OR	2.95		1.76	4.96	Good
Chen 2021	Chen	2021	Taiwan	CH	877233	ASD	PS	N	1	0	0	0	105	7920	8864	850710					OR	1.38792	0.0988787	1.1434	1.68474	Good
Chen 2021	Chen	2021	Taiwan	CH	877233	ADHD	PS	N	1	0	0	0	727	7920	60045	850710					OR	1.45864	0.0393167	1.35046	1.57549	Good
Chen 2021	Chen	2021	Taiwan	CH	877233	ID	PS	N	1	0	0	0	72	7920	1062	850710					OR	7.9805	0.122353	6.27887	10.1433	Good
Chen 2021	Chen	2021	Taiwan	CH	877233	CP	PS	N	1	0	0	0	71	7920	2668	850710					OR	3.12617	0.120826	2.46697	3.96152	Good
Chen 2021	Chen	2021	Taiwan	CH	877233	DD	PS	N	1	0	0	0	982	7920	69727	850710					OR	1.58532	0.0343233	1.48218	1.69564	Good
Chen 2021	Chen	2021	Taiwan	PET	877233	ASD	PS	N	1	0	0	0	262	18603	8864	850710					OR	1.35669	0.0631294	1.19879	1.53539	Good
Chen 2021	Chen	2021	Taiwan	PET	877233	ADHD	PS	N	1	0	0	0	1658	18603	60045	850710					OR	1.28842	0.0260781	1.22422	1.35599	Good
Chen 2021	Chen	2021	Taiwan	PET	877233	ID	PS	N	1	0	0	0	127	18603	1062	850710					OR	5.49934	0.0941856	4.57233	6.61428	Good
Chen 2021	Chen	2021	Taiwan	PET	877233	CP	PS	N	1	0	0	0	162	18603	2668	850710					OR	2.7923	0.0812592	2.38118	3.2744	Good
Chen 2021	Chen	2021	Taiwan	PET	877233	DD	PS	N	1	0	0	0	2193	18603	69727	850710					OR	1.49682	0.0230772	1.43063	1.56608	Good
Chen 2021	Chen	2021	Taiwan	ALL/UNSP	877233	ASD	PS	Y	0	0	0	0	367	26523	8864	850710					OR	1.33259	0.053638	1.19961	1.48032	Good
Chen 2021	Chen	2021	Taiwan	ALL/UNSP	877233	ADHD	PS	Y	0	0	0	0	2385	26523	60045	850710					OR	1.30108	0.0218777	1.24646	1.35808	Good
Chen 2021	Chen	2021	Taiwan	ALL/UNSP	877233	ID	PS	Y	0	0	0	0	199	26523	1062	850710					OR	6.04805	0.0774978	5.19575	7.04017	Good
Chen 2021	Chen	2021	Taiwan	ALL/UNSP	877233	CP	PS	Y	0	0	0	0	233	26523	2668	850710					OR	2.81707	0.0685994	2.46266	3.22248	Good
Chen 2021	Chen	2021	Taiwan	ALL/UNSP	877233	DD	PS	Y	0	0	0	0	3175	26523	69727	850710					OR	1.52312	0.0193239	1.46651	1.58192	Good
Chen 2024	Chen	2024	Japan	ALL/UNSP	5394	DD	INF	Y	0	0	0	0	209	616	1690	5318					OR	1.10238	0.0900502	0.924017	1.31518	Fair
Chen 2024	Chen	2024	Japan	ALL/UNSP	5394	COMMUNICATION	INF		0	0	0	0	78	616	663	5318					OR	1.01793	0.128072	0.791957	1.30838	Fair
Chen 2024	Chen	2024	Japan	ALL/UNSP	5394	GROSS MOTOR	INF		0	0	0	0	92	616	725	5318					OR	1.11228	0.119896	0.879342	1.40693	Fair
Chen 2024	Chen	2024	Japan	ALL/UNSP	5394	FINE MOTOR	INF		0	0	0	0	87	616	622	5318					OR	1.24166	0.12331	0.975075	1.58112	Fair
Chen 2024	Chen	2024	Japan	ALL/UNSP	5394	PROBLEM SOLVING	INF		0	0	0	0	91	616	719	5318					OR	1.10871	0.120424	0.875607	1.40386	Fair
Chen 2024	Chen	2024	Japan	ALL/UNSP	5394	PERSONAL-SOCIAL	INF		0	0	0	0	98	616	622	5318					OR	1.42835	0.118132	1.13312	1.80049	Fair
Chen 2020	Chen	2020	China	PET	4031	DD	INF	N	1	0	0	0	9	41	432	3237					OR	1.82617	0.380831	0.865708	3.85223	Good
Chen 2020	Chen	2020	China	PIH	4031	DD	INF	N	1	0	0	0	40	233	432	3237					OR	1.34571	0.181253	0.943335	1.91972	Good
Chen 2020	Chen	2020	China	CH	4031	DD	INF	N	1	0	0	0	19	88	432	3237					OR	1.78794	0.264189	1.0653	3.00079	Good
Chen 2020	Chen	2020	China	ALL/UNSP	4031	DD	INF	Y	0	0	0	0	137	362	432	3237					OR	3.95355	0.120063	3.12455	5.00249	Good
Chen 2020	Chen	2020	China	PET	4031	GROSS MOTOR	INF		1	0	0	0	6	41	301	3237					OR	1.67214	0.445983	0.697661	4.00776	Good
Chen 2020	Chen	2020	China	PIH	4031	GROSS MOTOR	INF		1	0	0	0	21	233	301	3237					OR	0.966213	0.236641	0.607631	1.53641	Good
Chen 2020	Chen	2020	China	CH	4031	GROSS MOTOR	INF		1	0	0	0	8	88	301	3237					OR	0.975415	0.375716	0.467061	2.03707	Good
Chen 2020	Chen	2020	China	ALL/UNSP	4031	GROSS MOTOR	INF		0	0	0	0	35	362	301	3237					OR	1.04402	0.187863	0.722434	1.50877	Good
Chen 2020	Chen	2020	China	PET	4031	FINE MOTOR	INF		1	0	0	0	8	41	314	3237					OR	2.25671	0.398535	1.03332	4.9285	Good
Chen 2020	Chen	2020	China	PIH	4031	FINE MOTOR	INF		1	0	0	0	27	233	314	3237					OR	1.2201	0.213116	0.803504	1.85269	Good
Chen 2020	Chen	2020	China	CH	4031	FINE MOTOR	INF		1	0	0	0	15	88	314	3237					OR	1.91279	0.289641	1.08423	3.37455	Good
Chen 2020	Chen	2020	China	ALL/UNSP	4031	FINE MOTOR	INF		0	0	0	0	50	362	314	3237					OR	1.49181	0.163499	1.08278	2.05536	Good
Chen 2020	Chen	2020	China	PET	4031	LANGUAGE	INF		1	0	0	0	8	41	328	3237					OR	2.15004	0.398366	0.984804	4.69399	Good
Chen 2020	Chen	2020	China	PIH	4031	LANGUAGE	INF		1	0	0	0	30	233	328	3237					OR	1.31068	0.204088	0.878561	1.95532	Good
Chen 2020	Chen	2020	China	CH	4031	LANGUAGE	INF		1	0	0	0	16	88	328	3237					OR	1.97087	0.282456	1.13299	3.42838	Good
Chen 2020	Chen	2020	China	ALL/UNSP	4031	LANGUAGE	INF		0	0	0	0	54	362	328	3237					OR	1.55494	0.158612	1.13946	2.12191	Good
Chen 2020	Chen	2020	China	PET	4031	PERSONAL-SOCIAL	INF		1	0	0	0	6	41	313	3237					OR	1.60146	0.445842	0.668356	3.83729	Good
Chen 2020	Chen	2020	China	PIH	4031	PERSONAL-SOCIAL	INF		1	0	0	0	28	233	313	3237					OR	1.27596	0.21007	0.845322	1.92598	Good
Chen 2020	Chen	2020	China	CH	4031	PERSONAL-SOCIAL	INF		1	0	0	0	18	88	313	3237					OR	2.40219	0.270884	1.41262	4.08497	Good
Chen 2020	Chen	2020	China	ALL/UNSP	4031	PERSONAL-SOCIAL	INF		0	0	0	0	52	362	313	3237					OR	1.56702	0.161225	1.14245	2.14937	Good
Cheng 2004	Cheng	2004	Taiwan	PET	89	CP	INF	Y	0	0	0	PT	2	25	4	53					OR	1.06522	0.902157	0.181764	6.24266	Fair
Cheng 2004	Cheng	2004	Taiwan	PET	89	COGNITIVE	INF		0	0	0	PT	18	25	25	53					OR	2.88	0.523571	1.03209	8.03647	Fair
Cheng 2004	Cheng	2004	Taiwan	PET	89	MOTOR	INF		0	0	0	PT	10	25	25	53					OR	0.746667	0.492322	0.284481	1.95975	Fair
Chien 2019	Chien	2019	USA	PET	2084	ASD	NS	Y	0	0	0	0	8	18	315	2066					OR	4.44698	0.478274	1.74161	11.3548	Poor
Chowdhury 2023	Chowdhury	2023	USA	PET	153562	ASD	CHI	Y	0	0	0	0	243	8910	2714	144652					OR	1.46631	0.0678683	1.28368	1.67493	Fair
Chowdhury 2023	Chowdhury	2023	USA	PET	153562	ID	CHI	Y	0	0	0	0	644	8910	7595	144652					OR	1.40593	0.0425762	1.29337	1.52829	Fair
Christians 2022	Christians	2022	USA	PET	12404	DD	PS	Y	0	0	0	0	496	539	3274	3853					OR	2.03992	0.165241	1.47556	2.82013	Good
Christians 2022	Christians	2022	USA	PET	12404	INT	PS	Y	0	0	0	0		537		3840	92.17	13.6	96.91	16.62	MD	-4.74	0.75	-6.21	-3.269	Good
Cochran 2022	Cochran	2022	USA	ALL/UNSP	754	ADHD	HS	Y	0	0	0	0		243		511					OR	1.05		0.77	1.45	Good
Cordero 2019	Cordero	2019	USA	ALL/UNSP	2564	ASD	NS	Y	0	0	0	0	126	386	571	2177					OR	1.36303	0.118982	1.07951	1.72102	Good
Cordero 2019	Cordero	2019	USA	ALL/UNSP	2564	DD	NS	Y	0	0	0	0	152	386	735	2177					OR	1.2744	0.113607	1.02	1.59224	Good
Cordero 2019	Cordero	2019	USA	ALL/UNSP	2564	ASD	NS		0	2	0	T		386		2177					OR	1.46		1.04	2.04	Good
Cordero 2019	Cordero	2019	USA	ALL/UNSP	2564	DD	NS		0	2	0	T		386		2177					OR	1.4		1.01	1.94	Good
Cui 2021	Cui	2021	China	PIH	318	ASD	CHI	Y	0	0	0	0	9	11	150	307					OR	4.71	0.79003	1.00123	22.1568	Poor
Curran 2017	Curran	2017	UK	ALL/UNSP	13098	ASD	PS	Y	0	0	0	0	30	983	169	12115					OR	2.22517	0.200957	1.50074	3.2993	Good
Dachew 2021	Dachew	2021	UK	ALL/UNSP	10185	DD	NS	Y	0	0	0	0	123	1642	570	8543					OR	1.13265	0.103287	0.92507	1.3868	Good
Dachew 2021	Dachew	2021	UK	PET	10185	DD	NS	N	1	0	0	0	103	1450	570	8543					OR	1.06959	0.111045	0.860386	1.32966	Good
Dachew 2021	Dachew	2021	UK	PIH	10185	DD	NS	N	1	0	0	0	20	192	570	8543					OR	1.62648	0.240195	1.01576	2.60439	Good
Dachew 2019	Dachew	2019	UK	PET	12622	ADHD	PS	Y	0	0	0	0		204		12418					OR	3.32		1.72	6.42	Good
Dodds 2010	Dodds	2010	Canada	PIH	129733	ASD	NS	Y	0	0	0	0	106	11836	818	117897					OR	1.2934	0.103683	1.05554	1.58486	Good
Duko 2024	Duko	2024	Australia	PET	64392	PERSONAL-SOCIAL	CHI		0	0	0	0	518	1817	14342	62574					OR	1.34105	0.0528279	1.20914	1.48735	Fair
Ehrenstein 2009 (Preeclampsia)	Ehrenstein	2009 (Preeclampsia)	Denmark	PET	17457	INT	AD	Y	1	0	0	0		417		11812					MD	-2.7		-3.7	-1.2	Good
Ehrenstein 2009 (Gestational Hypertension)	Ehrenstein	2009 (Gestational Hypertension)	Denmark	PIH	17457	INT	AD	Y	1	0	0	0		207		11812					MD	-1.6		-3.5	0.2	Good
Fast 2024	Fast	2024	Sweden	PET	2658	ASD	PS	Y	0	0	0	0	2	77	26	2581					OR	2.62051	0.743092	0.610736	11.244	Good
Fast 2024	Fast	2024	Sweden	PET	2658	ADHD	PS	Y	0	0	0	0	9	77	194	2581					OR	1.62849	0.362478	0.80027	3.31384	Good
Fitton 2021	Fitton	2021	Scotland	ALL/UNSP	265488	BEHAVIOUR	CHI		0	0	0	0	225	3891	6211	111980					OR	1.04517	0.0699119	0.911332	1.19866	Good
Fitton 2021	Fitton	2021	Scotland	ALL/UNSP	265488	GROSS MOTOR	CHI		0	0	0	0	53	3891	1378	111980					OR	1.10837	0.140937	0.840847	1.46101	Good
Fitton 2021	Fitton	2021	Scotland	ALL/UNSP	265488	FINE MOTOR	CHI		0	0	0	0	58	3891	1729	111980					OR	0.964888	0.134498	0.741293	1.25593	Good
Fitton 2021	Fitton	2021	Scotland	ALL/UNSP	265488	HYPERACTIVITY	CHI		0	0	0	0	145	3891	1954	111980					OR	2.17957	0.0876605	1.83549	2.58815	Good
Fitton 2021	Fitton	2021	Scotland	ALL/UNSP	265488	PERSONAL-SOCIAL	CHI		0	0	0	0	132	3891	3622	111980					OR	1.05054	0.0901505	0.880393	1.25358	Good
Getahun 2013	Getahun	2013	USA	PET	81678	ADHD	NS	Y	0	0	0	0	1105	5328	12508	76350					OR	1.33555	0.0351765	1.24657	1.43088	Fair
Getahun 2013	Getahun	2013	USA	PET	81678	ADHD	NS		0	1	0	PT	262	1372	894	5564					OR	1.23298	0.0777843	1.05864	1.43605	Fair
Getahun 2013	Getahun	2013	USA	PET	81678	ADHD	NS		0	2	0	T	841	4281	11611	70441					OR	1.2387	0.0397854	1.14578	1.33916	Fair
Girchenko 2018a	Girchenko	2018a	Finland	ALL/UNSP	2504	COMMUNICATION	NS		0	0	0	0	38	288	196	2216					OR	1.56653	0.189507	1.08051	2.27117	Good
Girchenko 2018a	Girchenko	2018a	Finland	ALL/UNSP	2504	GROSS MOTOR	NS		0	0	0	0	45	288	291	2216					OR	1.22502	0.17405	0.870943	1.72305	Good
Girchenko 2018a	Girchenko	2018a	Finland	ALL/UNSP	2504	FINE MOTOR	NS		0	0	0	0	41	288	275	2216					OR	1.1716	0.180528	0.822453	1.66897	Good
Girchenko 2018a	Girchenko	2018a	Finland	ALL/UNSP	2504	PROBLEM SOLVING	NS		0	0	0	0	36	288	251	2216					OR	1.11838	0.190365	0.770102	1.62418	Good
Girchenko 2018a	Girchenko	2018a	Finland	ALL/UNSP	2504	PERSONAL-SOCIAL	NS		0	0	0	0	44	288	288	2216					OR	1.20719	0.175546	0.855755	1.70296	Good
Girchenko 2018a	Girchenko	2018a	Finland	PET	2504	COMMUNICATION	NS		1	0	0	0	19	106	196	2216					OR	2.25076	0.264051	1.34142	3.77654	Good
Girchenko 2018a	Girchenko	2018a	Finland	PET	2504	GROSS MOTOR	NS		1	0	0	0	15	106	291	2216					OR	1.0904	0.285677	0.622894	1.9088	Good
Girchenko 2018a	Girchenko	2018a	Finland	PET	2504	FINE MOTOR	NS		1	0	0	0	23	106	275	2216					OR	1.95588	0.244291	1.21171	3.15709	Good
Girchenko 2018a	Girchenko	2018a	Finland	PET	2504	PROBLEM SOLVING	NS		1	0	0	0	13	106	251	2216					OR	1.09433	0.303593	0.603567	1.98414	Good
Girchenko 2018a	Girchenko	2018a	Finland	PET	2504	PERSONAL-SOCIAL	NS		1	0	0	0	19	106	288	2216					OR	1.46201	0.260992	0.876573	2.43843	Good
Girchenko 2018a	Girchenko	2018a	Finland	PIH	2504	COMMUNICATION	NS		1	0	0	0	7	95	196	2216					OR	0.819805	0.399772	0.374471	1.79475	Good
Girchenko 2018a	Girchenko	2018a	Finland	PIH	2504	GROSS MOTOR	NS		1	0	0	0	18	95	291	2216					OR	1.54639	0.269255	0.912273	2.62129	Good
Girchenko 2018a	Girchenko	2018a	Finland	PIH	2504	FINE MOTOR	NS		1	0	0	0	9	95	275	2216					OR	0.738647	0.356217	0.367467	1.48476	Good
Girchenko 2018a	Girchenko	2018a	Finland	PIH	2504	PROBLEM SOLVING	NS		1	0	0	0	11	95	251	2216					OR	1.02518	0.327577	0.539465	1.94824	Good
Girchenko 2018a	Girchenko	2018a	Finland	PIH	2504	PERSONAL-SOCIAL	NS		1	0	0	0	12	95	288	2216					OR	0.967871	0.315234	0.521777	1.79535	Good
Girchenko 2018a	Girchenko	2018a	Finland	CH	2504	COMMUNICATION	NS		1	0	0	0	12	87	196	2216					OR	1.64898	0.319787	0.881063	3.0862	Good
Girchenko 2018a	Girchenko	2018a	Finland	CH	2504	GROSS MOTOR	NS		1	0	0	0	12	87	291	2216					OR	1.05842	0.317211	0.568385	1.97094	Good
Girchenko 2018a	Girchenko	2018a	Finland	CH	2504	FINE MOTOR	NS		1	0	0	0	9	87	275	2216					OR	0.814406	0.357887	0.403832	1.64241	Good
Girchenko 2018a	Girchenko	2018a	Finland	CH	2504	PROBLEM SOLVING	NS		1	0	0	0	12	87	251	2216					OR	1.25259	0.318056	0.671543	2.33638	Good
Girchenko 2018a	Girchenko	2018a	Finland	CH	2504	PERSONAL-SOCIAL	NS		1	0	0	0	13	87	288	2216					OR	1.17605	0.307291	0.643954	2.14782	Good
Girchenko 2018a	Girchenko	2018a	Finland	PIH	2504	DD	NS	Y	1	0	0	0		106		2216					OR	0.88		0.56	1.38	Good
Girchenko 2018a	Girchenko	2018a	Finland	PET	2504	DD	NS	Y	1	0	0	0		95		2216					OR	1.65		1.14	2.4	Good
Girchenko 2018a	Girchenko	2018a	Finland	CH	2504	DD	NS	Y	1	0	0	0		87		2216					OR	1.06		0.67	1.67	Good
Glasson 2004	Glasson	2004	Australia	PET	1778	ASD	NS	Y	0	0	0	0	33	127	432	1778					OR	1.09382	0.20976	0.725098	1.65005	Good
Golmirzaei 2013	Golmirzaei	2013	Iran	PET	404	ADHD	PS	Y	0	0	0	0	20	26	188	378					OR	3.36879	0.476706	1.32341	8.57542	Fair
Gray 1997	Gray	1997	Australia	PET	189	CP	INF	Y	0	0	0	PT	1	22	8	100					OR	0.547619	1.08788	0.0649313	4.61852	Good
Gray 1998	Gray	1998	Australia	ALL/UNSP	214	DD	INF	Y	0	0	0	PT	16	96	13	101					OR	1.35385	0.404088	0.613201	2.98907	Good
Griffith 2011	Griffith	2011	USA	PET	80866	ID	NS	Y	0	0	0	0	155	5169	1481	75697					OR	1.54914	0.0856723	1.30968	1.83238	Good
He 2017	He	2017	China	ALL/UNSP	1337	DD	INF	Y	0	0	0	PT	473	525	41	812					OR	171.052	0.216869	111.822	261.656	Fair
Heikura 2013	Heikura	2013	Finland	PET	8847	DD	PS	Y	0	0	0	0	9	267	136	6761					OR	1.6993	0.349987	0.855765	3.37431	Good
Heikura 2013	Heikura	2013	Finland	PIH	8847	DD	PS	Y	0	0	0	0	20	443	136	6761					OR	2.30323	0.244679	1.42581	3.72059	Good
Heikura 2013	Heikura	2013	Finland	CH	8847	DD	PS	Y	0	0	0	0	17	547	136	6761					OR	1.5625	0.261178	0.936484	2.60699	Good
Hisle-Gormon 2018	Hisle-Gormon	2018	USA	ALL/UNSP	35040	ASD	NS	Y	0	0	0	0	1741	5806	7019	29324					OR	1.36102	0.0317441	1.27892	1.44839	Good
Huang 2023	Huang	2023	China	ALL/UNSP	2837	COGNITIVE	INF		0	0	0	0	56	274	361	2809					OR	1.74195	0.160071	1.27286	2.38392	Fair
Huang 2023	Huang	2023	China	PET	2837	COGNITIVE	INF		1	0	0	0	23	138	361	2809					OR	1.35623	0.235271	0.855199	2.1508	Fair
Huang 2023	Huang	2023	China	PIH	2837	COGNITIVE	INF		1	0	0	0	23	86	361	2809					OR	2.47566	0.25006	1.51648	4.04154	Fair
Huang 2023	Huang	2023	China	CH	2837	COGNITIVE	INF		1	0	0	0	10	50	361	2809					OR	1.69529	0.35802	0.84041	3.41977	Fair
Huang 2023	Huang	2023	China	ALL/UNSP	2837	FINE MOTOR	INF		0	0	0	0	13	274	101	2809					OR	1.33546	0.301703	0.739291	2.41238	Fair
Huang 2023	Huang	2023	China	PET	2837	FINE MOTOR	INF		1	0	0	0	6	138	101	2809					OR	1.21872	0.429549	0.525128	2.82842	Fair
Huang 2023	Huang	2023	China	PIH	2837	FINE MOTOR	INF		1	0	0	0	4	86	101	2809					OR	1.3079	0.521982	0.470168	3.63826	Fair
Huang 2023	Huang	2023	China	CH	2837	FINE MOTOR	INF		1	0	0	0	3	50	101	2809					OR	1.7114	0.604053	0.523806	5.59154	Fair
Huang 2023	Huang	2023	China	ALL/UNSP	2837	GROSS MOTOR	INF		0	0	0	0	44	274	247	2809					OR	1.9843	0.177522	1.40119	2.81007	Fair
Huang 2023	Huang	2023	China	PET	2837	GROSS MOTOR	INF		1	0	0	0	22	138	247	2809					OR	1.96719	0.241897	1.22445	3.16048	Fair
Huang 2023	Huang	2023	China	PIH	2837	GROSS MOTOR	INF		1	0	0	0	13	86	247	2809					OR	1.84715	0.308319	1.00938	3.38025	Fair
Huang 2023	Huang	2023	China	CH	2837	GROSS MOTOR	INF		1	0	0	0	9	50	247	2809					OR	2.27688	0.374086	1.09374	4.7399	Fair
Hultman 2002	Hultman	2002	Sweden	ALL/UNSP	2448	ASD	NS	Y	0	0	0	0	4	15	404	2433					OR	1.82628	0.58641	0.578636	5.76409	Good
Ishikuro 2021	Ishikuro	2021	Japan	ALL/UNSP	6794	ASD	INF	Y	0	0	0	0	179	751	1288	6043					OR	1.15529	0.0912225	0.966143	1.38147	Good
Ishikuro 2021	Ishikuro	2021	Japan	CH	6794	ASD	INF	N	1	0	0	0	63	262	1288	6043					OR	1.16875	0.147935	0.874575	1.56188	Good
Ishikuro 2021	Ishikuro	2021	Japan	PIH	6794	ASD	INF	N	1	0	0	0	72	297	1288	6043					OR	1.18137	0.138997	0.899639	1.55132	Good
Ishikuro 2021	Ishikuro	2021	Japan	PET	6794	ASD	INF	N	1	0	0	0	44	192	1288	6043					OR	1.09755	0.174559	0.77954	1.5453	Good
Kodesh 2022	Kodesh	2022	Israel	ALL/UNSP	80187	ASD	NS	Y	0	0	0	0	80	2587	1052	77600					OR	2.32195	0.117739	1.84345	2.92466	Good
Kodesh 2022	Kodesh	2022	Israel	ALL/UNSP	80187	ASD	NS	N	0	0	0	0	44	1593	1052	77600					OR	2.07		1.52	2.81	Good
Kodesh 2022	Kodesh	2022	Israel	CH	80187	ASD	NS	N	1	0	0	0	36	994	1052	77600					OR	2.73	0.172473	1.95	3.84	Good
Kong 2022	Kong	2022	Finland	PET	1012723	ASD	NS	Y	0	0	0	0	373	25901	10140	986822					OR	1.40737	0.0531016	1.26825	1.56174	Good
Kong 2022	Kong	2022	Finland	PET	1012723	ADHD	NS	Y	0	0	0	0	983	25901	29132	986822					OR	1.29687	0.0330575	1.2155	1.38367	Good
Kong 2022	Kong	2022	Finland	PET	1012723	ID	NS	Y	0	0	0	0	279	25901	7734	986822					OR	1.37851	0.0612665	1.22252	1.55439	Good
Kong 2022	Kong	2022	Finland	PET	1012723	DD	NS	Y	0	0	0	0	1995	25901	53331	986822					OR	1.46072	0.0237256	1.39435	1.53025	Good
Kong 2022	Kong	2022	Finland	PET	1012723	ASD	NS		0	1	0	PT	87	4891	592	33625					OR	1.01051	0.115853	0.805242	1.26811	Good
Kong 2022	Kong	2022	Finland	PET	1012723	ADHD	NS		0	1	0	PT	239	4891	1671	33625					OR	0.982442	0.070914	0.854956	1.12894	Good
Kong 2022	Kong	2022	Finland	PET	1012723	ID	NS		0	1	0	PT	104	4891	988	33625					OR	0.717667	0.104245	0.585043	0.880356	Good
Kong 2022	Kong	2022	Finland	PET	1012723	DD	NS		0	1	0	PT	638	4891	3889	33625					OR	1.14702	0.0457525	1.04864	1.25463	Good
Koparkar 2022	Koparkar	2022	India	PET	308	DD	NS	Y	0	0	0	0	8	74	20	230					OR	1.27273	0.44149	0.535712	3.0237	Good
Koparkar 2022	Koparkar	2022	India	PET	308	BEHAVIOUR	NS		0	0	0	0	6	74	53	230					OR	0.294673	0.453751	0.121087	0.717101	Good
Koparkar 2022	Koparkar	2022	India	PET	308	HYPERACTIVITY	NS		0	0	0	0	14	74	40	230					OR	1.10833	0.344033	0.564708	2.17529	Good
Koparkar 2022	Koparkar	2022	India	PET	308	PERSONAL-SOCIAL	NS		0	0	0	0	1	74	1	230					OR	3.13699	1.42059	0.193769	50.7855	Good
Korzeniewski 2013	Korzeniewski	2013	USA	ALL/UNSP	1105	ASD	AD	Y	0	0	0	0	5	32	7	145					OR	3.65079	0.622206	1.07834	12.36	Fair
Krakowiak 2012	Krakowiak	2012	USA	ALL/UNSP	1004	ASD	CHI	Y	0	0	0	0	19	23	267	439					OR	3.05993	0.55874	1.02353	9.14788	Fair
Krakowiak 2012	Krakowiak	2012	USA	ALL/UNSP	1004	DD	CHI	Y	0	0	0	0	6	10	64	236					OR	4.03125	0.661895	1.1016	14.7522	Fair
Lahti-Pulkkinen 2020	Lahti-Pulkkinen	2020	Finland	PIH	4743	DD	PS	N	1	0	0	0	33	263	300	3734					OR	1.64235	0.195641	1.11926	2.40989	Good
Lahti-Pulkkinen 2020	Lahti-Pulkkinen	2020	Finland	PET	4743	DD	PS	N	1	0	0	0	31	209	300	3734					OR	1.99352	0.203717	1.33725	2.97186	Good
Lahti-Pulkkinen 2020	Lahti-Pulkkinen	2020	Finland	ALL/UNSP	4743	DD	PS	N	1	0	0	0	1	4	300	3734					OR	3.82		0.34	26.8	Good
Lahti-Pulkkinen 2020	Lahti-Pulkkinen	2020	Finland	CH	4743	DD	PS	N	1	0	0	0	26	200	300	3734					OR	1.71042	0.218708	1.11413	2.62586	Good
Lahti-Pulkkinen 2020	Lahti-Pulkkinen	2020	Finland	ALL/UNSP	4743	DD	PS	Y	0	0	0	0	91	676	300	3734					OR	1.78059	0.127761	1.38616	2.28727	Good
Larsson 2005	Larsson	2005	Denmark	PET	18148	ASD	NS	Y	0	0	0	0	11	192	353	9272					OR	1.53552	0.315244	0.827779	2.84837	Good
Lee 2023	Lee	2023	Korea	PIH	732757	DD	CHI	Y	0	0	0	0	2158	9654	133842	723103					OR	1.26747	0.0246164	1.20777	1.33012	Good
Lee 2023	Lee	2023	Korea	PIH	732757	GROSS MOTOR	CHI		0	0	0	0	913	9654	51839	723100					OR	1.35252	0.0350781	1.26266	1.44878	Good
Lee 2023	Lee	2023	Korea	PIH	732757	FINE MOTOR	CHI		0	0	0	0	888	9654	52827	723098					OR	1.2853	0.0355053	1.1989	1.37793	Good
Lee 2023	Lee	2023	Korea	PIH	732757	PROBLEM SOLVING	CHI		0	0	0	0	1099	9654	64958	723100					OR	1.30156	0.0323067	1.2217	1.38664	Good
Lee 2023	Lee	2023	Korea	PIH	732757	COMMUNICATION	CHI		0	0	0	0	991	9281	57743	687714					OR	1.30419	0.0338912	1.22037	1.39376	Good
Leitner 2012 (Preeclampsia)	Leitner	2012 (Preeclampsia)	Israel	PET	120	INT	PS	Y	1	0	0	0		25		78	101.2	18.43	101.67	13.4	MD	-0.47	3.39	-7.195	6.255	Good
Leitner 2012 (Gestational Hypertension)	Leitner	2012 (Gestational Hypertension)	Israel	PIH	120	INT	PS	Y	1	0	0	0		17		78	99.62	9.69	101.67	13.4	MD	-2.05	2.9	-7.802	3.703	Good
Leonard 2006	Leonard	2006	Australia	ALL/UNSP	239426	ID	NS	Y	0	0	0	0	14	1376	2448	238050					OR	0.989		0.583	1.677	Fair
Liu 2020	Liu	2020	China	PET	303	INT	CHI	Y	0	0	0	0		101		202	100.15	10.64	105.98	9.58	MD	-5.83	1.21	-8.21	-3.445	Good
Lyall 2022	Lyall	2022	USA	ALL/UNSP	6778	ASD	PS	Y	0	0	0	0	30	226	316	2696					OR	1.1528	0.204988	0.771375	1.72284	Good
Lyall 2022	Lyall	2022	USA	ALL/UNSP	6778	ASD	PS	N	0	0	0	0	5	57	144	2405					OR	1.51		0.59	3.83	Good
Lyall 2022	Lyall	2022	USA	PET	6778	ASD	PS	N	1	0	0	0	25	169	144	2405					OR	2.72594	0.23309	1.72626	4.30453	Good
Maher 2020a	Maher	2020a	Sweden	ALL/UNSP	2842230	ASD	NS	Y	0	0	0	0	2024	77600	52047	2764630					OR	1.39577	0.022954	1.33437	1.46	Good
Maher 2020b	Maher	2020b	Ireland	PET	70791	COMMUNICATION	INF		0	0	0	0	316	4899	4234	65892					OR	1.0041	0.0602923	0.892183	1.13005	Good
Maher 2020b	Maher	2020b	Ireland	PET	70791	GROSS MOTOR	INF		0	0	0	0	789	4899	9866	65892					OR	1.09014	0.0403726	1.00721	1.17991	Good
Maher 2020b	Maher	2020b	Ireland	PET	70791	FINE MOTOR	INF		0	0	0	0	478	4899	6320	65892					OR	1.01914	0.0499325	0.924121	1.12392	Good
Maher 2020b	Maher	2020b	Ireland	PET	70791	PROBLEM SOLVING	INF		0	0	0	0	594	4899	8884	65892					OR	0.885402	0.0452315	0.810287	0.967481	Good
Maher 2020b	Maher	2020b	Ireland	PET	70791	PERSONAL-SOCIAL	INF		0	0	0	0	797	4899	11508	65892					OR	0.918193	0.0400471	0.848878	0.993168	Good
Maher 2020b	Maher	2020b	Ireland	PET	70791	DD	INF	Y	0	0	0	0	1956	4899	26417	65892					OR	0.993155	0.0302361	0.936008	1.05379	Good
Maher 2020c	Maher	2020c	Sweden	PET	2047619	ADHD	NS	Y	0	0	0	0	3941	57493	110993	1990126					OR	1.24593	0.0167916	1.20559	1.28761	Good
Maher 2021	Maher	2021	UK	ALL/UNSP	18274	DD	PS	Y	0	0	0	0		1301		16973					OR	1.14		0.85	1.51	Good
Maher 2021	Maher	2021	UK	ALL/UNSP	18274	HYPERACTIVITY	PS		0	0	0	0		1301		16973					OR	1.3		1.01	1.66	Good
Maher 2021	Maher	2021	UK	ALL/UNSP	18274	PERSONAL-SOCIAL	PS		0	0	0	0		1301		16973					OR	1.23		0.96	1.58	Good
Mann 2010	Mann	2010	USA	PET	87677	ASD	NS	Y	0	0	0	0	52	5531	420	82146					OR	1.84677	0.14767	1.38265	2.46668	Good
Mann 2011a	Mann	2011a	USA	PET	84721	ADHD	NS	Y	0	0	0	0	488	4674	7423	80047					OR	1.14057	0.0493615	1.03539	1.25643	Good
Mann 2011b	Mann	2011b	USA	PET	122476	CP	NS	Y	0	0	0	0	22	4226	315	118250					OR	1.95926	0.221078	1.2703	3.02188	Good
Mann 2011b	Mann	2011b	USA	PET	122476	CP	NS		0	1	0	PT	19	2321	315	118250					OR	3.09016	0.237169	1.94132	4.91884	Good
Mann 2011b	Mann	2011b	USA	PET	122476	CP	NS		0	2	0	T	3	1905	315	118250					OR	0.590531	0.580553	0.189263	1.84255	Good
Manovitch 2022	Manovitch	2022	Israel	PET	78	DD	INF	Y	0	0	0	PT	0	30	3	31					OR	0.133		0.006	2.699	Good
Many 2003	Many	2003	Israel	PET	75	INT	CHI	Y	0	0	0	0		11		64	86.5	16	96.9	18	MD	-10.4	5.79	-21.94	1.14	Good
Many 2005	Many	2005	Israel	ALL/UNSP	92	INT	PS	Y	0	0	0	0		22		70	106	11	101	14	MD	5	4.448	-3.865	13.865	Fair
Matić 2017	Matić	2017	Australia	ALL/UNSP	2549	CP	CHI	Y	0	0	0	PT	20	261	111	1212					OR	0.823147	0.253114	0.501213	1.35186	Good
Matić 2017	Matić	2017	Australia	ALL/UNSP	2549	DD	CHI	Y	0	0	0	PT	24	229	118	1057					OR	0.931625	0.236821	0.585672	1.48193	Good
McCowan 2002	McCowan	2002	NZ	ALL/UNSP	282	COGNITIVE	INF		0	0	0	0	10	88	33	131					OR	0.38073	0.391571	0.176728	0.820218	Fair
McCowan 2002	McCowan	2002	NZ	ALL/UNSP	282	MOTOR	INF		0	0	0	0	9	86	22	132					OR	0.584416	0.422662	0.255237	1.33813	Fair
McCowan 2002	McCowan	2002	NZ	ALL/UNSP	282	BEHAVIOUR	INF		0	0	0	0	8	88	19	131					OR	0.589474	0.446162	0.245858	1.41333	Fair
Moore 2012 (Preeclampsia)	Moore	2012	USA	PET	5979605	ASD	NS	Y	0	0	0	0	1249	258650	20468	5720955					OR	1.35142	0.0292157	1.2762	1.43106	Good
Moore 2012 (Chronic Hypertension)	Moore	2012	USA	CH	5979605	ASD	NS	Y	0	0	0	0	201	38359	21516	5941246					OR	1.44928	0.0710491	1.26088	1.66582	Good
Mor 2016	Mor	2016	Israel	PET	229192	CP	CHI	Y	0	0	0	0	20	9749	253	219443					OR	1.78099	0.232508	1.12914	2.80916	Good
Morsing 2014	Morsing	2014	Sweden	PET	68	CP	INF	Y	0	0	0	PT	3	11	1	23					OR	8.25	1.22629	0.745787	91.2627	Fair
Morsing 2014	Morsing	2014	Sweden	PET	68	INT	NS	Y	0	0	0	PT		11		23	70.1	19	83.3	14	MD	-13.2	5.768	-23.95	-1.451	Fair
Mrozek-Budzyn 2013 (Preeclampsia)	Mrozek-Budzyn	2013	Poland	PET	288	ASD	PS	Y	0	0	0	0	5	10	91	278					OR	2.05495	0.645242	0.580176	7.27848	Fair
Mrozek-Budzyn 2013 (Chronic Hypertension)	Mrozek-Budzyn	2013	Poland	CH	288	ASD	PS	Y	0	0	0	0	13	27	83	261					OR	1.99139	0.407453	0.896038	4.42576	Fair
Murphy 1995 (Preeclampsia)	Murphy	1995	UK	PET	293	CP	CHI	Y	0	0	0	PT	6	62	53	231					OR	0.359838	0.457176	0.146876	0.881583	Good
Murphy 1995 (Chronic Hypertension)	Murphy	1995	UK	CH	293	CP	CHI	Y	0	0	0	PT	3	56	16	277					OR	0.923349	0.646941	0.259824	3.28136	Good
Nahum-Sacks 2019	Nahum-Sacks	2019	Israel	PET	253808	ASD	NS	Y	0	0	0	0	5	10107	30	243701					OR	4.02018	0.483153	1.55947	10.3637	Good
Nahum-Sacks 2019	Nahum-Sacks	2019	Israel	PET	253808	CP	NS	Y	0	0	0	0	9	10107	143	243701					OR	1.51801	0.343813	0.773774	2.97806	Good
Nath 2012	Nath	2012	India	PIH	131	ASD	CHI	Y	0	0	0	0	8	13	24	118					OR	6.26667	0.614252	1.88007	20.8881	Fair
Nielson 2024	Nielson	2024	Australia	ALL/UNSP	908770	ADHD	CHI	Y	0	0	0	0	2021	82698	14276	826072					OR	1.42448	0.0240516	1.35889	1.49324	Good
Noda 2021	Noda	2021	Japan	ALL/UNSP	43854	COGNITIVE	CHI		0	0	0	0	19	1120	405	42734					OR	1.80364	0.236712	1.13411	2.86842	Good
Noda 2021	Noda	2021	Japan	ALL/UNSP	43854	MOTOR	CHI		0	0	0	0	27	1120	520	42734					OR	2.00538	0.199747	1.35572	2.96636	Good
Palatnik 2022	Palatnik	2022	USA	ALL/UNSP	1179	BEHAVIOUR	CHI		0	0	0	0	10	112	105	1067					OR	0.898226	0.34694	0.455056	1.77299	Good
Palatnik 2022	Palatnik	2022	USA	ALL/UNSP	1179	COGNITIVE	INF		0	0	0	0	19	112	235	1067					OR	0.723313	0.262377	0.4325	1.20967	Good
Palatnik 2022	Palatnik	2022	USA	ALL/UNSP	1179	MOTOR	INF		0	0	0	0	8	112	96	1067					OR	0.778045	0.38218	0.367863	1.6456	Good
Palatnik 2022	Palatnik	2022	USA	ALL/UNSP	1179	LANGUAGE	INF		0	0	0	0	47	112	292	1067					OR	1.91913	0.203411	1.28812	2.85924	Good
Palatnik 2022	Palatnik	2022	USA	ALL/UNSP	1179	HYPERACTIVITY	CHI		0	0	0	0	17	112	160	1067					OR	1.01441	0.276952	0.589476	1.74566	Good
Palmer 1995	Palmer	1995	Australia	PET	860	CP	NS	Y	0	0	0	0	25	47	22	383					OR	18.6467	0.365622	9.10707	38.1791	Good
Pohlabeln 2017	Pohlabeln	2017	Europe	PIH	15577	ADHD	NS	Y	0	0	0	0	15	727	155	13200					OR	1.77306	0.273129	1.03808	3.02842	Good
Polo-Kantola 2014	Polo-Kantola	2014	Finland	ALL/UNSP	4713	ASD	NS	Y	0	0	0	0	13	56	193	1459					OR	1.98313	0.325807	1.04717	3.75564	Good
Raz 2015	Raz	2015	USA	PET	1767	ASD	NS	Y	0	0	0	0	13	56	193	1459					OR	1.98313	0.325807	1.04717	3.75564	Good
Robinson 2009	Robinson	2009	Australia	PIH	2979	BEHAVIOUR	PS		1	0	0	0	107	455	331	1617					OR	1.19459	0.126563	0.932149	1.53091	Good
Robinson 2009	Robinson	2009	Australia	PET	2979	BEHAVIOUR	PS		1	0	0	0	14	55	331	1617					OR	1.32665	0.315623	0.714651	2.46275	Good
Robinson 2009	Robinson	2009	Australia	ALL/UNSP	2979	BEHAVIOUR	PS		0	0	0	0	121	510	331	1617					OR	1.20851	0.120971	0.953403	1.53187	Good
Sabino 2017	Sabino	2017	Brazil	ALL/UNSP	93	MOTOR	INF		0	0	0	PT	5	28	5	21					OR	0.695652	0.711321	0.172545	2.80467	Fair
Scime 2021	Scime	2021	Canada	ALL/UNSP	1554	DD	INF	Y	0	0	0	0	49	124	449	1430					OR	1.427		0.979	2.081	Good
Scime 2021	Scime	2021	Canada	ALL/UNSP	1554	MOTOR	INF		0	0	0	0	25	124	449	1430					OR	0.551		0.351	0.867	Good
Scime 2021	Scime	2021	Canada	ALL/UNSP	1554	COGNITIVE	INF		0	0	0	0	37	124	449	1430					OR	0.929		0.6225	1.387	Good
Seidman 1991 (Males)	Seidman	1991 (Males)	Israel	PET	33545	INT	HS	Y	0	0	0	Males		283		20416	101.9	1	103.1	0.1	MD	-1.2	0.009	-1.218	-1.182	Good
Seidman 1991 (Females)	Seidman	1991 (Females)	Israel	PET	33545	INT	HS	Y	0	0	0	Females		145		12701	109.3	1.2	110.9	0.1	MD	-1.6	0.01	-1.62	-1.579	Good
Selvaratnam 2022	Selvaratnam	2022	Australia	PET	682386	DD	CHI		1	1	0	PT	72	818	741	6558					OR	1.05789	0.0572091	0.94568	1.18342	Good
Selvaratnam 2022	Selvaratnam	2022	Australia	PIH	682386	DD	CHI		1	1	0	PT	26	184	741	6558					OR	1.0459	0.0526077	0.943432	1.1595	Good
Selvaratnam 2022	Selvaratnam	2022	Australia	CH	682386	DD	CHI		1	1	0	PT	17	125	741	6558					OR	1.06609	0.0897254	0.894167	1.27107	Good
Selvaratnam 2022	Selvaratnam	2022	Australia	ALL/UNSP	682386	DD	CHI		0	1	0	PT	115	1127	741	6558					OR	1.05361	0.03627	0.981306	1.13123	Good
Selvaratnam 2022	Selvaratnam	2022	Australia	PET	682386	DD	CHI		1	1	0	T	251	2826	10164	124345					OR	1.05789	0.0572091	0.94568	1.18342	Good
Selvaratnam 2022	Selvaratnam	2022	Australia	PIH	682386	DD	CHI		1	1	0	T	327	3931	10164	124345					OR	1.0459	0.0526077	0.943432	1.1595	Good
Selvaratnam 2022	Selvaratnam	2022	Australia	CH	682386	DD	CHI		1	1	0	T	110	1281	10164	124345					OR	1.06609	0.0897254	0.894167	1.27107	Good
Selvaratnam 2022	Selvaratnam	2022	Australia	ALL/UNSP	682386	DD	CHI		0	1	0	T	688	8038	10164	124345					OR	1.05361	0.03627	0.981306	1.13123	Good
Selvaratnam 2022	Selvaratnam	2022	Australia	PET	682386	DD	CHI	N	1	0	0	0	323	3644	13024	164743					OR	1.05789	0.0572091	0.94568	1.18342	Good
Selvaratnam 2022	Selvaratnam	2022	Australia	PIH	682386	DD	CHI	N	1	0	0	0	353	4115	13024	164743					OR	1.0459	0.0526077	0.943432	1.1595	Good
Selvaratnam 2022	Selvaratnam	2022	Australia	CH	682386	DD	CHI	N	1	0	0	0	127	1406	13024	164743					OR	1.06609	0.0897254	0.894167	1.27107	Good
Selvaratnam 2022	Selvaratnam	2022	Australia	ALL/UNSP	682386	DD	CHI	Y	0	0	0	0	803	9165	13024	164743					OR	1.05361	0.03627	0.981306	1.13123	Good
Selvaratnam 2022	Selvaratnam	2022	Australia	PET	682386	EDUCATION	HS		1	0	0	0	329	9686	10005	386596					OR	1.32346	0.0569999	1.18357	1.4799	Good
Selvaratnam 2022	Selvaratnam	2022	Australia	PIH	682386	EDUCATION	HS		1	0	0	0	444	12186	10005	386596					OR	1.42329	0.0493966	1.29195	1.56798	Good
Selvaratnam 2022	Selvaratnam	2022	Australia	CH	682386	EDUCATION	HS		1	0	0	0	127	3970	10005	386596					OR	1.2439	0.090757	1.0412	1.48607	Good
Selvaratnam 2022	Selvaratnam	2022	Australia	ALL/UNSP	682386	EDUCATION	HS		0	0	0	0	900	25842	10005	386596					OR	1.3582	0.0354092	1.26714	1.45581	Good
Silveira 2007	Silveira	2007	Brazil	PET	86	COGNITIVE	INF		0	0	0	PT	35	40	39	46					OR	1.25641	0.630135	0.365384	4.32029	Fair
Silveira 2007	Silveira	2007	Brazil	PET	86	MOTOR	INF		0	0	0	PT	23	40	31	46					OR	0.654649	0.448583	0.271748	1.57707	Fair
Spinillo 2006	Spinillo	2006	Italy	PET	773	CP	INF	Y	0	0	0	0	5	125	45	302					OR	0.237963	0.484197	0.0921197	0.614704	Good
Spinillo 2006	Spinillo	2006	Italy	PET	773	DD	INF	Y	0	0	0	0	26	146	81	338					OR	0.687449	0.251061	0.420274	1.12447	Good
Spinillo 2009	Spinillo	2009	Italy	PET	754	DD	INF	Y	0	0	0	PT	4	160	49	484					OR	0.22763	0.528316	0.0808197	0.641121	Good
Sun 2020	Sun	2020	Norway	PET	980560	ASD	NS	Y	0	0	0	T	191	37938	3827	1043485					OR	1.37462	0.074326	1.18827	1.5902	Good
Sun 2020	Sun	2020	Norway	PET	980560	ADHD	NS	Y	0	0	0	T	449	37938	9701	1043485					OR	1.27631	0.0485582	1.16044	1.40375	Good
Sun 2020	Sun	2020	Norway	PET	980560	ID	NS	Y	0	0	0	T	80	37938	1592	1043485					OR	1.38297	0.114697	1.10454	1.73159	Good
Sun 2020	Sun	2020	Norway	PET	980560	CP	NS	Y	0	0	0	T	126	37938	1463	1043485					OR	2.37341	0.0929916	1.97796	2.84793	Good
Sverrisson 2018	Sverrisson	2018	Iceland	PET	63014	ADHD	NS	Y	0	0	0	0	219	2026	6087	60988					OR	1.09311	0.0728156	0.947722	1.2608	Good
Sverrisson 2018	Sverrisson	2018	Iceland	PET	63014	EDUCATION	NS		0	0	0	0	5	2026	76	60988					OR	1.98286	0.462244	0.801352	4.9064	Good
Szymonowicz 1987	Szymonowicz	1987	Australia	PET	53	CP	INF	Y	0	0	0	0	4	27	1	26					OR	4.34783	1.15476	0.452187	41.8048	Fair
Szymonowicz 1987	Szymonowicz	1987	Australia	PET	53	DD	INF	Y	0	0	0	0	3	27	1	26					OR	3.125	1.18954	0.303595	32.1666	Fair
Taylor 1985	Taylor	1985	Scotland	ALL/UNSP	4852	ID	INF	Y	0	0	0	0	5	37	20	863					OR	6.58594	0.531447	2.32402	18.6636	Fair
Taylor 1985	Taylor	1985	Scotland	ALL/UNSP	4852	DD	INF	Y	0	0	0	0	9	41	43	859					OR	5.33721	0.408463	2.39675	11.8852	Fair
Taylor 1985	Taylor	1985	Scotland	ALL/UNSP	4852	CP	INF	Y	0	0	0	0	0	32	12	868					OR	1.05	0.061	0.931676	18.19	Fair
Ushida 2020	Ushida	2020	Japan	ALL/UNSP	21014	CP	CHI	Y	0	0	0	PT	104	1826	530	5968					OR	0.619674	0.110756	0.498754	0.769911	Good
Villamor 2022a	Villamor	2022a	Sweden	PET	1645455	ASD	NS	Y	0	0	0	PT	946	44178	22862	1601162					OR	1.51064	0.0335349	1.41454	1.61327	Good
Villamor 2022b	Villamor	2022b	Sweden	PET	1581200	ID	NS	Y	0	0	0	0	438	43330	9013	1537870					OR	1.73219	0.0491734	1.57303	1.90745	Good
Villamor 2022b	Villamor	2022b	Sweden	PET	1581200	ID	NS		0	1	0	PT	177	9006	9013	1537870					OR	1.73219	0.0491734	1.57303	1.90745	Good
Villamor 2022b	Villamor	2022b	Sweden	PET	1581200	ID	NS		0	1	0	T	260	34281	9013	1537870					OR	1.73219	0.0491734	1.57303	1.90745	Good
Walker 2015 (Preeclampsia)	Walker	2015	USA	PET	1061	ASD	NS	Y	0	0	0	0	40	51	477	816					OR	2.58433	0.347786	1.30709	5.10964	Good
Walker 2015 (Preeclampsia)	Walker	2015	USA	PET	1061	DD	NS	Y	0	0	0	0	10	21	184	523					OR	1.6749	0.446423	0.69821	4.01784	Good
Walker 2015 (Chronic Hypertension)	Walker	2015	USA	CH	1061	ASD	NS	Y	0	0	0	0	17	21	493	836					OR	2.9569	0.560149	0.986342	8.86431	Good
Walker 2015 (Chronic Hypertension)	Walker	2015	USA	CH	1061	DD	NS	Y	0	0	0	0	6	10	186	529					OR	2.76613	0.651888	0.770857	9.92593	Good
Wang 2021	Wang	2021	Demark+Sweden	ALL/UNSP	4489044	ADHD	NS	Y	0	0	0	0	4595	184033	89881	4305011					OR	1.20092	0.0153155	1.16541	1.23752	Good
Wang 2021	Wang	2021	Demark+Sweden	PET	4489044	ADHD	NS	N	1	0	0	0	3182	121192	89881	4305011					OR	1.26452	0.0182785	1.22002	1.31064	Good
Wang 2021	Wang	2021	Demark+Sweden	PIH	4489044	ADHD	NS	N	1	0	0	0	829	26932	89881	4305011					OR	1.48939	0.0354393	1.38944	1.59652	Good
Wang 2021	Wang	2021	Demark+Sweden	CH	4489044	ADHD	NS	N	1	0	0	0	584	35909	89881	4305011					OR	0.775307	0.0418569	0.71424	0.841595	Good
Wang 2021	Wang	2021	Demark+Sweden	ALL/UNSP	4489044	ASD	NS	Y	0	0	0	0	2877	184033	50190	4305010					OR	1.34633	0.01932	1.2963	1.39829	Good
Wang 2021	Wang	2021	Demark+Sweden	PET	4489044	ASD	NS	N	1	0	0	0	1981	121192	50190	4305010					OR	1.40874	0.0230942	1.3464	1.47398	Good
Wang 2021	Wang	2021	Demark+Sweden	PIH	4489044	ASD	NS	N	1	0	0	0	508	26932	50190	4305010					OR	1.62978	0.0450167	1.49214	1.78012	Good
Wang 2021	Wang	2021	Demark+Sweden	CH	4489044	ASD	NS	N	1	0	0	0	388	35909	50190	4305010					OR	0.925999	0.0512409	0.837517	1.02383	Good
Wang 2021	Wang	2021	Demark+Sweden	ALL/UNSP	4489044	ID	NS	Y	0	0	0	0	1662	184033	26669	4304981					OR	1.46198	0.0253949	1.39099	1.53659	Good
Wang 2021	Wang	2021	Demark+Sweden	PET	4489044	ID	NS	N	1	0	0	0	1199	121192	26669	4304981					OR	1.60298	0.0296664	1.51243	1.69895	Good
Wang 2021	Wang	2021	Demark+Sweden	PIH	4489044	ID	NS	N	1	0	0	0	275	26932	26669	4304981					OR	1.65496	0.060923	1.46868	1.86486	Good
Wang 2021	Wang	2021	Demark+Sweden	CH	4489044	ID	NS	N	1	0	0	0	178	35909	26669	4304981					OR	0.799173	0.0753903	0.689393	0.926433	Good
Wang 2023a	Wang	2023a	Taiwan	ALL/UNSP	116742	ID	PS	Y	0	0	0	0	309	19457	868	97285					OR	1.79254	0.0667152	1.57282	2.04295	Good
Wang 2023a	Wang	2023a	Taiwan	PET	116742	ID	PS	N	1	0	0	0	181	9851	868	97285					OR	2.08	0.0824058	1.76978	2.4446	Good
Wang 2023a	Wang	2023a	Taiwan	PIH	116742	ID	PS	N	1	0	0	0	32	3322	868	97285					OR	1.08041	0.180877	0.757919	1.54012	Good
Wang 2023a	Wang	2023a	Taiwan	CH	116742	ID	PS	N	1	0	0	0	96	6284	868	97285					OR	1.72328	0.108355	1.39355	2.13102	Good
Wang 2023b	Wang	2023b	Taiwan	ALL/UNSP	108786	ASD	NS	Y	0	0	0	0	269	18131	1054	90655					OR	1.28025	0.0687996	1.11874	1.46507	Good
Wang 2023b	Wang	2023b	Taiwan	PIH	108786	ASD	NS	N	1	0	0	0	48	3204	1054	90655					OR	1.29293	0.148695	0.966062	1.73041	Good
Wang 2023b	Wang	2023b	Taiwan	PET	108786	ASD	NS	N	1	0	0	0	112	7673	1054	90655					OR	1.25925	0.100104	1.03491	1.53222	Good
Wang 2023b	Wang	2023b	Taiwan	CH	108786	ASD	NS	N	1	0	0	0	109	7254	1054	90655					OR	1.29687	0.101362	1.0632	1.58189	Good
Wang 2024	Wang	2024	China	ALL/UNSP	7438	DD	INF	Y	0	0	0	0	88	482	452	6956					OR	3.21387	0.127545	2.50299	4.12665	Good
Warshafsky 2016	Warshafsky	2016	UK	PET	269	DD	PS	Y	0	0	0	0	2	13	0	18					OR	8.04		0.353	182.949	Good
Whitehouse 2012 (Preeclampsia)	Whitehouse	2012 (Preeclampsia)	Australia	PET	1389	INT	PS	Y	1	0	0	0		34		1076	101.38	13.74	104.81	11.84	MD	-3.43	2.073	-7.497	0.637	Good
Whitehouse 2012 (Gestational Hypertension)	Whitehouse	2012 (Gestational Hypertension)	Australia	PIH	1389	INT	PS	Y	1	0	0	0		379		1076	103.32	12.1	104.81	11.84	MD	-1.49	0.711	-2.885	-0.094	Good
Whitley 2022	Whitley	2022	Australia	PET	3158	ASD	NS	Y	0	0	0	0	35	120	258	3038					OR	4.43684	0.21112	2.93336	6.71094	Fair
Wiggs 2024	Wiggs	2024	USA	PET	8096	COGNITIVE	PS		1	0	0	0	22	448	170	6970					OR	2.06573	0.232016	1.31092	3.25513	Fair
Wiggs 2024	Wiggs	2024	USA	PIH	8096	COGNITIVE	PS		1	0	0	0	23	678	170	6970					OR	1.40458	0.225908	0.90209	2.18697	Fair
Wilson-Costello 1998	Wilson-Costello	1998	USA	ALL/UNSP	144	CP	INF	Y	0	0	0	0	6	18	121	182					OR	0.252066	0.524078	0.0902423	0.704075	Fair
Wilson-Costello 1998	Wilson-Costello	1998	USA	ALL/UNSP	144	CP	INF	N	1	0	0	0	3	12	47	88					OR	0.29		0.07	1.14	Fair
Wilson-Costello 1998	Wilson-Costello	1998	USA	CH	144	CP	INF	N	1	0	0	0	3	6	74	94					OR	0.27027	0.854506	0.0506324	1.44267	Fair
Winer 1982	Winer	1982	USA	ALL/UNSP	55	INT	PS	Y	0	0	0	0		20		35	102.7	14.48	93.18	14.05	MD	9.52	9.382	1.533	17.506	Good
Withagen 2005	Withagen	2005	Netherlands	PET	574	CP	NS	Y	0	0	0	0	5	159	16	232					OR	0.438312	0.52309	0.157224	1.22193	Fair
Withagen 2005	Withagen	2005	Netherlands	PET	574	ID	NS	Y	0	0	0	0	5	159	6	232					OR	1.22294	0.614479	0.366734	4.07814	Fair
Withagen 2005	Withagen	2005	Netherlands	PET	574	DD	NS	Y	0	0	0	0	14	159	32	232					OR	0.603448	0.338489	0.310822	1.17157	Fair
Withagen 2005	Withagen	2005	Netherlands	PET	574	MOTOR	NS		0	0	0	0	15	159	28	232					OR	0.758929	0.337975	0.391301	1.47194	Fair
Withagen 2005	Withagen	2005	Netherlands	PET	574	LANGUAGE	NS		0	0	0	0	11	159	18	232					OR	0.883634	0.397359	0.40554	1.92536	Fair
Zen 2021	Zen	2021	Australia	PET	43600	READING	PS		0	1	0	PT	150	2529	60	1097					OR	1.08974	0.15722	0.800749	1.48304	Good
Zen 2021	Zen	2021	Australia	PET	43600	WRITING	PS		0	1	0	PT	103	2529	42	1097					OR	1.06647	0.186757	0.739569	1.53787	Good
Zen 2021	Zen	2021	Australia	PET	43600	SPELLING	PS		0	1	0	PT	132	2529	64	1097					OR	0.888845	0.156799	0.653666	1.20864	Good
Zen 2021	Zen	2021	Australia	PET	43600	GRAMMAR	PS		0	1	0	PT	169	2529	73	1097					OR	1.0045	0.144969	0.756052	1.3346	Good
Zen 2021	Zen	2021	Australia	PET	43600	MATH	PS		0	1	0	PT	165	2529	58	1097					OR	1.25033	0.157122	0.918922	1.70125	Good
Zen 2021	Zen	2021	Australia	PET	43600	READING	PS		0	1	0	T	793	19202	775	20772					OR	1.11149	0.0515333	1.00471	1.22962	Good
Zen 2021	Zen	2021	Australia	PET	43600	WRITING	PS		0	1	0	T	530	19202	511	20772					OR	1.12545	0.0628224	0.995061	1.27292	Good
Zen 2021	Zen	2021	Australia	PET	43600	SPELLING	PS		0	1	0	T	762	19202	743	20772					OR	1.11395	0.0525584	1.00491	1.23482	Good
Zen 2021	Zen	2021	Australia	PET	43600	GRAMMAR	PS		0	1	0	T	1051	19202	972	20772					OR	1.17951	0.0456714	1.07851	1.28996	Good
Zen 2021	Zen	2021	Australia	PET	43600	MATH	PS		0	1	0	T	783	19202	738	20772					OR	1.154	0.0523102	1.04155	1.2786	Good
Zen 2021	Zen	2021	Australia	PET	43600	READING	PS		0	0	0	0	943	21731	835	21869					OR	1.14271	0.0485149	1.03905	1.2567	Good
Zen 2021	Zen	2021	Australia	PET	43600	WRITING	PS		0	0	0	0	633	21731	553	21869					OR	1.15649	0.0590119	1.03018	1.2983	Good
Zen 2021	Zen	2021	Australia	PET	43600	SPELLING	PS		0	0	0	0	894	21731	807	21869					OR	1.11977	0.0495297	1.01617	1.23393	Good
Zen 2021	Zen	2021	Australia	PET	43600	GRAMMAR	PS		0	0	0	0	1220	21731	1045	21869					OR	1.18528	0.0432826	1.08887	1.29022	Good
Zen 2021	Zen	2021	Australia	PET	43600	MATH	PS		0	0	0	0	948	21731	796	21869					OR	1.20757	0.0490582	1.09687	1.32945	Good
