# Supplementary material for: Hypertensive disorders of pregnancy and childhood neurodevelopment: A systematic review and meta-analysis
Source: PLoS Med. 2025 Sep 10;22(9):e1004558. doi: 10.1371/journal.pmed.1004558 (PMC12422451; doi:10.1371/journal.pmed.1004558)
Supplement: S3 Appendix — (XLSX) [file pmed.1004558.s003.xlsx]

## Sheet: Sheet1
ID	Author	Year	Country	Conditions	Sample Size	Outcome	Age	Adjust_PT	Adjust_BW	Stratify_D	Special_Pop	N_HDP	N_NTN	Measure	ES	LCI	UCI
Arafa 2022	Arafa	2022	Egypt	ALL	772	ASD	PS	1	0	0	0	20	752	OR	3.64	1.06	12.51
Bolk 2022	Bolk	2022	Sweden	PET	274	MOTOR	CHI	1	1	0	0	81	133	OR	2.93	1.13	7.62
Brand 2021	Brand	2021	Sweden	ALL	1085024	INT	AD	1	1	0	0	42980	1042044	MD	-0.08	-0.11	-0.05
Brand 2021	Brand	2021	Sweden	ALL	1085024	ASD	AD	1	1	0	0	42980	1042044	HR	1.15	1.07	1.24
Brand 2021	Brand	2021	Sweden	ALL	1085024	ADHD	AD	1	1	0	0	42980	1042044	HR	1.05	1	1.11
Brand 2021	Brand	2021	Sweden	ALL	1085024	ID	AD	1	1	0	0	42980	1042044	HR	1.15	1.05	1.27
Chang 2023	Chang	2023	Taiwan	PET	482	COGNITIVE	INF	1	1	0	PT	97	324	OR	4.14	1.21	14.16
Chang 2023	Chang	2023	Taiwan	PET	482	MOTOR	INF	1	1	0	PT	97	324	OR	1.25	0.72	2.13
Chang 2023	Chang	2023	Taiwan	PET	482	LANGUAGE	INF	1	1	0	PT	97	324	OR	3.37	1.55	7.34
Chen 2020	Chen	2020	China	ALL	4031	GROSS MOTOR	INF	1	1	0	0	362	3237	OR	0.94	0.78	1.11
Chen 2020	Chen	2020	China	ALL	4031	FINE MOTOR	INF	1	1	0	0	362	3237	OR	1.32	0.97	1.67
Chen 2020	Chen	2020	China	ALL	4031	LANGUAGE	INF	1	1	0	0	362	3237	OR	1.03	0.82	1.22
Chen 2020	Chen	2020	China	ALL	4031	PERSONAL-SOCIAL	INF	1	1	0	0	362	3237	OR	1.21	0.92	1.51
Chen 2024	Chen	2024	Japan	ALL	5934	DD	INF	1	0	0	0	616	5318	RR	0.92	0.73	1.15
Chen 2024	Chen	2024	Japan	ALL	5934	COMMUNICATION	INF	1	0	0	0	616	5318	RR	1.04	0.85	1.28
Chen 2024	Chen	2024	Japan	ALL	5934	GROSS MOTOR	INF	1	0	0	0	616	5318	RR	1.09	0.88	1.35
Chen 2024	Chen	2024	Japan	ALL	5934	FINE MOTOR	INF	1	0	0	0	616	5318	RR	0.96	0.77	1.17
Chen 2024	Chen	2024	Japan	ALL	5934	PROBLEM SOLVING	INF	1	0	0	0	616	5318	RR	1.22	0.99	1.48
Chen 2024	Chen	2024	Japan	ALL	5934	PERSONAL-SOCIAL	INF	1	0	0	0	616	5318	RR	1.01	0.9	1.14
Cheng 2004	Cheng	2004	Taiwan	PET	89	COGNITIVE	INF	1	0	0	PT	28	61	OR	10.9	1.4	84.9
Dachew 2019	Dachew	2019	UK	PET	12622	ADHD	PS	1	0	0	0	204	12418	OR	2.77	1.42	5.38
Duko 2024	Duko	2024	Australia	PET	64392	PERSONAL-SOCIAL	CHI	1	1	0	0	1817	64392	RR	1.16	1.09	1.23
Ehrenstein 2009	Ehrenstein	2009	Denmark	PIH	17457	INT	AD	0	1	1	Males	287	16566	MD	-2	-4	0
Ehrenstein 2009	Ehrenstein	2009	Denmark	PET	17457	INT	AD	0	1	1	Males	604	16566	MD	-3.1	-4.6	-1.7
Fitton 2021	Fitton	2021	Scotland	ALL	265488	BEHAVIOUR	CHI	1	0	0	0	2092	111980	OR	0.97	0.75	1.25
Fitton 2021	Fitton	2021	Scotland	ALL	265488	GROSS MOTOR	CHI	1	0	0	0	2092	111980	OR	1.11	0.69	1.78
Fitton 2021	Fitton	2021	Scotland	ALL	265488	FINE MOTOR	CHI	1	0	0	0	2092	111980	OR	1.17	0.76	1.79
Fitton 2021	Fitton	2021	Scotland	ALL	265488	HYPERACTIVITY	CHI	1	0	0	0	2092	111980	OR	0.99	0.73	1.36
Fitton 2021	Fitton	2021	Scotland	ALL	265488	PERSONAL-SOCIAL	CHI	1	0	0	0	2092	111980	OR	0.94	0.68	1.31
Girchenko 2018a	Girchenko	2018a	Finland	PET	2667	COMMUNICATION	NS	1	1	1	0	106	2216	OR	2.47	1.1	5.59
Girchenko 2018a	Girchenko	2018a	Finland	PET	2667	GROSS MOTOR	NS	1	1	1	0	106	2216	OR	1.89	0.91	3.62
Girchenko 2018a	Girchenko	2018a	Finland	PET	2667	FINE MOTOR	NS	1	1	1	0	106	2216	OR	0.51	0.15	1.69
Girchenko 2018a	Girchenko	2018a	Finland	PET	2667	PROBLEM SOLVING	NS	1	1	1	0	106	2216	OR	1.74	0.81	3.71
Girchenko 2018a	Girchenko	2018a	Finland	PET	2667	PERSONAL-SOCIAL	NS	1	1	1	0	106	2216	OR	1.09	0.38	3.18
Girchenko 2018a	Girchenko	2018a	Finland	PIH	2667	COMMUNICATION	NS	1	1	1	0	95	2216	OR	1.45	0.56	3.74
Girchenko 2018a	Girchenko	2018a	Finland	PIH	2667	GROSS MOTOR	NS	1	1	1	0	95	2216	OR	0.75	0.27	2.11
Girchenko 2018a	Girchenko	2018a	Finland	PIH	2667	FINE MOTOR	NS	1	1	1	0	95	2216	OR	1.76	0.8	3.88
Girchenko 2018a	Girchenko	2018a	Finland	PIH	2667	PROBLEM SOLVING	NS	1	1	1	0	95	2216	OR	1.82	0.84	3.94
Girchenko 2018a	Girchenko	2018a	Finland	PIH	2667	PERSONAL-SOCIAL	NS	1	1	1	0	95	2216	OR	1.09	0.39	3.13
Girchenko 2018a	Girchenko	2018a	Finland	CH	2667	COMMUNICATION	NS	1	1	1	0	87	2216	OR	1.95	0.74	5.12
Girchenko 2018a	Girchenko	2018a	Finland	CH	2667	GROSS MOTOR	NS	1	1	1	0	87	2216	OR	1.22	0.51	2.95
Girchenko 2018a	Girchenko	2018a	Finland	CH	2667	FINE MOTOR	NS	1	1	1	0	87	2216	OR	1.18	0.45	3.1
Girchenko 2018a	Girchenko	2018a	Finland	CH	2667	PROBLEM SOLVING	NS	1	1	1	0	87	2216	OR	1.36	0.52	3.55
Girchenko 2018a	Girchenko	2018a	Finland	CH	2667	PERSONAL-SOCIAL	NS	1	1	1	0	87	2216	OR	2.24	0.93	5.91
Girchenko 2018a	Girchenko	2018a	Finland	PET	2667	DD	NS	1	1	1	0	106	2216	OR	0.85	0.53	1.34
Girchenko 2018a	Girchenko	2018a	Finland	PIH	2667	DD	NS	1	1	1	0	95	2216	OR	1.55	1.04	2.3
Girchenko 2018a	Girchenko	2018a	Finland	CH	2667	DD	NS	1	1	1	0	87	2216	OR	1.04	0.65	1.67
Girchenko 2018b	Girchenko	2018b	Finland	PIH	2116	BEHAVIOUR	INF	1	1	0	0	128	2747	OR	0.92	0.65	1.31
Girchenko 2018b	Girchenko	2018b	Finland	PET	2116	BEHAVIOUR	INF	1	1	0	0	110	2747	OR	1.3	0.9	1.89
Girchenko 2018b	Girchenko	2018b	Finland	CH	2116	BEHAVIOUR	INF	1	1	0	0	132	2747	OR	1.02	0.72	1.44
Griffith 2011	Griffith	2011	USA	PET	80866	ID	NS	1	0	0	0	5179	75697	OR	1.58	1.31	1.83
Heikura 2013	Heikura	2013	Finland	PET	8847	DD	PS	1	1	0	0	267	6761	OR	1.2	0.5	3.9
Heikura 2013	Heikura	2013	Finland	PIH	8847	DD	PS	1	1	0	0	443	6761	OR	2.4	1.4	3.9
Heikura 2013	Heikura	2013	Finland	CH	8847	DD	PS	1	1	0	0	547	6761	OR	1.4	0.8	2.5
Hultman 2002	Hultman	2002	Sweden	ALL	2448	ASD	NS	1	1	0	0	15	2433	OR	1.6	0.9	2.9
Ishikuro 2021	Ishikuro	2021	Japan	CH	6794	ASD	INF	1	0	0	0	262	6043	OR	0.95	0.65	1.38
Ishikuro 2021	Ishikuro	2021	Japan	PIH	6794	ASD	INF	1	0	0	0	297	6043	OR	1.18	0.9	1.55
Ishikuro 2021	Ishikuro	2021	Japan	PET	6794	ASD	INF	1	0	0	0	192	6043	OR	1.13	0.8	1.59
Koparkar 2022	Koparkar	2022	India	PET	308	BEHAVIOUR	NS	1	1	0	0	74	230	OR	0.33	0.13	0.83
Koparkar 2022	Koparkar	2022	India	PET	308	HYPERACTIVITY	NS	1	1	0	0	74	230	OR	1.14	0.55	2.38
Koparkar 2022	Koparkar	2022	India	PET	308	PERSONAL-SOCIAL	NS	1	1	0	0	74	230	OR	0.87	0.41	1.88
Lee 2023	Lee	2023	Korea	PIH	732757	DD	CHI	1	1	0	0	9654	723103	HR	1.14	0.93	1.4
Lee 2023	Lee	2023	Korea	PIH	732757	GROSS MOTOR	CHI	1	1	0	0	9654	723103	HR	0.96	0.68	1.35
Lee 2023	Lee	2023	Korea	PIH	732757	FINE MOTOR	CHI	1	1	0	0	9654	723103	HR	1.23	0.89	1.69
Lee 2023	Lee	2023	Korea	PIH	732757	PROBLEM SOLVING	CHI	1	1	0	0	9654	723103	HR	1.52	1.16	2
Lee 2023	Lee	2023	Korea	PIH	732757	COMMUNICATION	CHI	1	1	0	0	9654	723103	HR	1.11	0.8	1.54
Mann 2011a	Mann	2011a	USA	PET	84721	ADHD	NS	0	1	0	0	4674	80047	OR	1.19	1.03	1.37
Mor 2016	Mor	2016	Israel	PET	229192	CP	CHI	1	1	0	Early-Onset	9749	219443	OR	8.707	4.301	17.628
Mor 2016	Mor	2016	Israel	PET	229192	CP	CHI	1	1	0	Late-Onset	9749	219443	OR	1.005	0.549	1.84
Murphy 1995	Murphy	1995	UK	PET	293	CP	CHI	1	0	0	PT	62	231	OR	0.4	0.2	0.9
Murphy 1995	Murphy	1995	UK	CH	293	CP	CHI	1	0	0	PT	56	277	OR	0.9	0.3	3.3
Noda 2021	Noda	2021	Japan	ALL	43845	COGNITIVE	CHI	1	1	0	0	1120	42734	OR	1.8	1.21	2.69
Noda 2021	Noda	2021	Japan	ALL	43845	MOTOR	CHI	1	1	0	0	1120	42734	OR	1.17	0.72	1.91
Palmer 1995	Palmer	1995	Australia	PET	860	CP	NS	1	1	0	0	47	383	OR	1.2	0.6	2.2
Robinson 2009	Robinson	2009	Australia	PIH	2979	BEHAVIOUR	PS	1	1	0	0	425	1500	OR	1.36	0.96	1.92
Robinson 2009	Robinson	2009	Australia	PET	2989	BEHAVIOUR	PS	1	1	0	0	52	1500	OR	1	0.39	2.53
Scime 2021	Scime	2021	Canada	ALL	1554	DD	INF	1	0	0	0	124	1430	OR	1.19	0.92	1.53
Scime 2021	Scime	2021	Canada	ALL	1554	MOTOR	INF	1	0	0	0	124	1430	OR	1.18	0.86	1.61
Scime 2021	Scime	2021	Canada	ALL	1554	COGNITIVE	INF	1	0	0	0	124	1430	OR	1.24	0.83	1.85
Spinillo 2009	Spinillo	2009	Italy	PET	754	DD	INF	1	1	0	PT	160	484	OR	0.52	0.32	0.85
Tuovinen 2012	Tuovinen	2012	Finland	ALL	1196	INT	AD	1	1	0	Males	449	747	MD	-4.36	-7.55	-1.17
Villamor 2022a	Villamor	2022a	Sweden	PET	1645455	ASD	NS	1	1	0	0	44178	1601162	HR	1.23	1.14	1.32
Wang 2023a	Wang	2023a	Taiwan	PET	116742	ID	PS	1	1	1	0	7890	97285	HR	1.52	1.26	1.83
Wang 2023a	Wang	2023a	Taiwan	PIH	116742	ID	PS	1	1	1	0	3322	97285	HR	1.12	0.79	1.59
Wang 2023a	Wang	2023a	Taiwan	CH	116742	ID	PS	1	1	1	0	6284	97285	HR	1.7	1.38	2.1
Wang 2023b	Wang	2023b	Taiwan	ALL	108786	ASD	NS	1	1	0	0	18131	90655	HR	1.18	0.82	1.7
Wang 2024	Wang	2024	China	ALL	7438	DD	INF	1	1	0	0	482	6956	HR	1.22	0.86	1.73
Whitehouse 2012	Whitehouse	2012	Australia	PET	1389	INT	PS	1	1	1	0	34	1076	RC	-3.53	-8.41	1.35
Whitehouse 2012	Whitehouse	2012	Australia	PIH	1389	INT	PS	1	1	1	0	379	1076	RC	-1.71	-3.39	-0.03
Zen 2021	Zen	2021	Australia	PET	43600	READING	PS	1	1	0	PT	2529	1097	OR	1.28	0.9	1.82
Zen 2021	Zen	2021	Australia	PET	43600	WRITING	PS	1	1	0	PT	2529	1097	OR	1.14	0.77	1.68
Zen 2021	Zen	2021	Australia	PET	43600	SPELLING	PS	1	1	0	PT	2529	1097	OR	1.18	0.84	1.67
Zen 2021	Zen	2021	Australia	PET	43600	GRAMMAR	PS	1	1	0	PT	2529	1097	OR	1.29	0.95	1.74
Zen 2021	Zen	2021	Australia	PET	43600	MATHEMATICS	PS	1	1	0	PT	2529	1097	OR	1.3	0.94	1.81
Zen 2021	Zen	2021	Australia	PET	43600	READING	PS	1	1	0	T	19202	20772	OR	1.09	0.99	1.2
Zen 2021	Zen	2021	Australia	PET	43600	WRITING	PS	1	1	0	T	19202	20772	OR	1.1	0.98	1.24
Zen 2021	Zen	2021	Australia	PET	43600	SPELLING	PS	1	1	0	T	19202	20772	OR	1.1	1	1.21
Zen 2021	Zen	2021	Australia	PET	43600	GRAMMAR	PS	1	1	0	T	19202	20772	OR	1.15	1.06	1.25
Zen 2021	Zen	2021	Australia	PET	43600	MATHEMATICS	PS	1	1	0	T	19202	20772	OR	1.13	1.03	1.25
