# Supplementary material for: Hypertensive disorders of pregnancy and childhood neurodevelopment: A systematic review and meta-analysis
Source: PLoS Med. 2025 Sep 10;22(9):e1004558. doi: 10.1371/journal.pmed.1004558 (PMC12422451; doi:10.1371/journal.pmed.1004558)
Supplement: S4 Appendix — (DO) [file pmed.1004558.s004.do]

*/******************************************************************************

	HYPERTENSIVE DISORDERS OF PREGNANCY & CHILDHOOD NEURODEVELOPMENT:
	A SYSTEMATIC REVIEW & META ANALYSIS
	
	Title: Unadjusted Effects
	Author: J Atkinson
	Date: 28 October 2024

*******************************************************************************/

*/******************************************************************************
	UNADJUSTED DATA
*******************************************************************************/	
	
* IMPORT DATA
	import excel "$home/Unadjusted_Effects.xlsx", sheet("Sheet2") firstrow clear
	
* NUMERIC ID
	egen newid = group(Author Year)
	label var newid "Numerical ID"

* DIAGNOSIS
	replace Conditions = "1" if Conditions == "ALL/UNSP"
	replace Conditions = "2" if Conditions == "PET"
	replace Conditions = "3" if Conditions == "PIH"
	replace Conditions = "4" if Conditions == "CH "
	
	destring Conditions, replace
	label define Conditions 1 "All/Unspecified" 2 "Preeclampsia" ///
	3 "Gestational Hypertension" 4 "Chronic Hypertension"
	label values Conditions Conditions
	rename Conditions diagnosis
	
* OUTCOMES
	egen outcome = group(Outcome)
	label define outcomes 1 "ADHD" 2 "Autism" 3 "Behaviour" 4 "Cognitive" ///
	5 "Communication" 6 "Cerebral Palsy" 7 "Global Delay" 8 "Education" ///
	9 "Fine Motor" 10 "Grammar" 11 "Gross Motor" 12 "Hyperactivity" ///
	13 "Intellectual Disability" 14 "Intelligence" 15 "Language" 16 "Math" ///
	17 "Motor - All" 18 "Personal-Social" 19 "Problem Solving" 20 "Reading" ///
	21 "Spelling" 22 "Writing"
	label values outcome outcomes
	drop Outcome
	
* AGE
	egen age = group(Age)
	label define age 1 "Adult (18+)" 2 "Child (3-5)" 3 "Adolescent (12-17)" ///
	4 "Infant (0-2)" 5 "Not Stated" 6 "Primary (6-11)"
	label values age age
	drop Age
	
* SPECIAL POP
	egen special = group(Special_Pop)
	label define special 1 "None" 2 "Female" 3 "Male" 4 "Preterm" 5 "Term"
	label values special special
	drop Special_Pop
	
* EFFECT MEASURE
	egen effect = group(Measure)
	label define effect 1 "Mean Diff" 2 "OR"
	label values effect effect
	drop Measure
	
* LOG-ODDS
	gen lnOR = ln(ES)
	gen lnUCI = ln(UCI)
	gen lnLCI = ln(LCI)
	
* UNAFFECTED
	gen unaff_HDP = N_HDP - n_HDP
	gen unaff_NTN = N_NTN - n_NTN

* SAVE DATA
	save "$home/Unadjusted_Effects_Clean.dta", replace
	
	
*/******************************************************************************
	ADJUSTED DATA – GESTATIONAL AGE
*******************************************************************************/

* IMPORT DATA
	import excel "$home/Adjusted_Effects.xlsx", firstrow clear
	
* NUMERIC ID
	egen newid = group(Author Year)
	label var newid "Numerical ID"

* DIAGNOSIS
	replace Conditions = "1" if Conditions == "ALL"
	replace Conditions = "2" if Conditions == "PET"
	replace Conditions = "3" if Conditions == "PIH" | Conditions == "GH"
	replace Conditions = "4" if Conditions == "CH "
	
	destring Conditions, replace
	label define Conditions 1 "All/Unspecified" 2 "Preeclampsia" ///
	3 "Gestational Hypertension" 4 "Chronic Hypertension"
	label values Conditions Conditions
	rename Conditions diagnosis

* OUTCOMES
	egen outcome = group(Outcome)
	label define outcomes2 1 "ADHD" 2 "Autism" 3 "Behaviour" ///
	4 "Cognitive" 5 "Communication" 6 "Cerebral Palsy" ///
	7 "Global Delay" 8 "Fine Motor" 9 "Gross Motor" ///
	10 "Hyperactivity" 11 "Intellectual Disability" 12 "Intelligence" ///
	13 "Language" 14 "Motor" 15 "Personal-Social" 16 "Problem Solving"
	label values outcome outcomes2
	drop Outcome
	
* AGE
	egen age = group(Age)
	label define age2 1 "Adult (18+)" 2 "Child (3-5)" 3 "Infant (0-2)" ///
	4 "Not Stated" 5 "Primary (6-11)"
	label values age age2
	drop Age
	
* SPECIAL POP
	egen special = group(Special_Pop)
	label define special2 1 "None" 2 "Early-onset" 3 "Late-onset" 4 "Preterm"
	label values special special2
	drop Special_Pop
	
* EFFECT MEASURE
	egen effect = group(Measure)
	label define effect 1 "HD" 2 "MD" 3 "OR" 4 "RR"
	label values effect effect
	drop Measure
	
* LOG-ODDS
	gen lnOR = ln(ES) if effect == 3 | effect == 4
	gen lnUCI = ln(UCI) if effect == 3 | effect == 4
	gen lnLCI = ln(LCI) if effect == 3 | effect == 4
	
* DIAGNOSIS 2
	gen diagnosis_2 = "Diagnosis"
	replace diagnosis_2 = "Preeclampsia" if diagnosis == 2
	replace diagnosis_2 = "Gestational Hypertension" if diagnosis == 3
	replace diagnosis_2 = "Chronic Hypertension" if diagnosis == 4
	
* SAVE DATA
	save "$home/Adjusted_Effects_Clean.dta", replace
	
	
*/******************************************************************************
	1. ATTENTION-DEFICIT HYPERACTIVITY DISORDER
*******************************************************************************/
	
	use "$home/Unadjusted_Effects_Clean.dta", clear
	keep if outcome == 1
	save "$home/Unadjusted_Effects_ADHD.dta", replace
	
* ALL DIAGNOSES 
	keep if Stratify_D == 0 & Stratify_PT == 0
	meta set lnOR lnLCI lnUCI, studylabel (ID) civartolerance(0.01) ///
	studysize (SampleSize)
	meta forestplot _id N_HDP N_NTN _plot _esci _weight, ///
	eform(OR) sort(Author Year) nullrefline(lpattern(dash)) ///
	columnopts(_id, title(Study ID)) columnopts(N_HDP, title(Hypertensive)) ///
	columnopts(N_NTN, title(Normotensive)) ///
	columnopts(_esci, supertitle(Odds Ratio) title(with 95% CI))
	
* BY DIAGNOSIS
	use "$home/Unadjusted_Effects_ADHD.dta", clear
	drop if diagnosis == 1
	keep if Stratify_PT == 0
	meta set lnOR lnLCI lnUCI, studylabel (Author Year) civartolerance(0.01) ///
	studysize (SampleSize)
	meta set lnOR lnLCI lnUCI, studylabel (Author Year) civartolerance(0.01) ///
	studysize (SampleSize)
	meta forestplot, random eform(OR) sort(Author Year) subgroup (diagnosis) ///
	nullrefline(lpattern(dash)) noomarker noohomtest noosigtest ///
	noohetstats overallopts(color(white))
	
* ADJUSTED
	use "$home/Adjusted_Effects_Clean.dta", clear
	keep if outcome == 1
	save "$home/Adjusted_Effects_ADHD.dta", replace

* GESTATIONAL AGE
	keep if effect == 3 | effect == 4
	keep if Adjust_PT == 1
	meta set lnOR lnLCI lnUCI, studylabel (Author Year) civartolerance(0.01) ///
	studysize (SampleSize)
	
	meta forestplot _id N_HDP N_NTN _plot _esci _weight, ///
	eform(OR) sort(Author Year) nullrefline(lpattern(dash)) ///
	columnopts(_id, title(Study ID)) columnopts(N_HDP, title(Hypertensive)) ///
	columnopts(N_NTN, title(Normotensive)) ///
	columnopts(_esci, supertitle(Odds Ratio) title(with 95% CI)) ///
	
* BIRTHWEIGHT
	use "$home/Adjusted_Effects_ADHD.dta", clear
	keep if effect == 3 | effect == 4
	keep if Adjust_BW == 1
	meta set lnOR lnLCI lnUCI, studylabel (Author Year) civartolerance(0.01) ///
	studysize (SampleSize)
	meta forestplot _id N_HDP N_NTN _plot _esci _weight, ///
	eform(OR) sort(Author Year) esrefline nullrefline(lpattern(dash)) ///
	columnopts(_id, title(Study ID)) columnopts(N_HDP, title(Hypertensive)) ///
	columnopts(N_NTN, title(Normotensive)) ///
	columnopts(_esci, supertitle(Odds Ratio) title(with 95% CI))
	
*/******************************************************************************
	2. AUTISM
*******************************************************************************/
	
	use "$home/Unadjusted_Effects_Clean.dta", clear
	keep if outcome == 2
	save "$home/Unadjusted_Effects_AUTISM.dta", replace
	
* ALL DIAGNOSES 
	keep if Stratify_D == 0 & Stratify_PT == 0
	meta set lnOR lnLCI lnUCI, studylabel (ID) civartolerance(0.01) ///
	studysize (SampleSize)
		meta forestplot _id N_HDP N_NTN _plot _esci _weight, ///
	eform(OR) sort(Author Year) nullrefline(lpattern(dash)) ///
	columnopts(_id, title(Study ID)) columnopts(N_HDP, title(Hypertensive)) ///
	columnopts(N_NTN, title(Normotensive)) ///
	columnopts(_esci, supertitle(Odds Ratio) title(with 95% CI))

* BY DIAGNOSIS
	use "$home/Unadjusted_Effects_AUTISM.dta", clear
	drop if diagnosis == 1
	keep if Stratify_PT == 0
	meta set lnOR lnLCI lnUCI, studylabel (Author Year) civartolerance(0.01) ///
	studysize (SampleSize)
	meta forestplot, random eform(OR) sort(Author Year) subgroup (diagnosis) ///
	nullrefline(lpattern(dash)) noomarker noohomtest noosigtest ///
	noohetstats overallopts(color(white))
	
* ADJUSTED
	use "$home/Adjusted_Effects_Clean.dta", clear
	keep if outcome == 2
	save "$home/Adjusted_Effects_Autism.dta", replace
	
* GESTATIONAL AGE
	keep if effect == 3 | effect == 4
	keep if Adjust_PT == 1
	meta set lnOR lnLCI lnUCI, studylabel (ID) civartolerance(0.1) ///
	studysize (SampleSize)
	meta forestplot _id N_HDP N_NTN _plot _esci _weight, ///
	eform(OR) sort(Author Year) nullrefline(lpattern(dash)) ///
	columnopts(_id, title(Study ID)) columnopts(N_HDP, title(Hypertensive)) ///
	columnopts(N_NTN, title(Normotensive)) ///
	columnopts(_esci, supertitle(Odds Ratio) title(with 95% CI))
	
* BIRTHWEIGHT
	use "$home/Adjusted_Effects_Autism.dta", clear
	keep if effect == 3 | effect == 4
	keep if Adjust_BW == 1
	meta set lnOR lnLCI lnUCI, studylabel (ID diagnosis_2) civartolerance(0.1) ///
	studysize (SampleSize)
	meta forestplot _id N_HDP N_NTN _plot _esci _weight, ///
	eform(OR) sort(Author Year)  nullrefline(lpattern(dash)) ///
	columnopts(_id, title(Study ID)) columnopts(N_HDP, title(Hypertensive)) ///
	columnopts(N_NTN, title(Normotensive)) ///
	columnopts(_esci, supertitle(Odds Ratio) title(with 95% CI))
	
*/******************************************************************************
	3. CEREBRAL PALSY
*******************************************************************************/
	
	use "$home/Unadjusted_Effects_Clean.dta", clear
	keep if outcome == 6
	save "$home/Unadjusted_Effects_CP.dta", replace
	
	use "$home/Unadjusted_Effects_CP.dta", clear
	
* ALL DIAGNOSES 
	keep if Stratify_D == 0 & Stratify_PT == 0
	meta set lnOR lnLCI lnUCI, studylabel (ID) civartolerance(1) ///
	studysize (SampleSize)
	meta forestplot _id N_HDP N_NTN _plot _esci _weight, ///
	eform(OR) sort(Author Year) nullrefline(lpattern(dash)) ///
	columnopts(_id, title(Study ID)) columnopts(N_HDP, title(Hypertensive)) ///
	columnopts(N_NTN, title(Normotensive)) ///
	columnopts(_esci, supertitle(Odds Ratio) title(with 95% CI))

* BY DIAGNOSIS
	use "$home/Unadjusted_Effects_CP.dta", clear
	drop if diagnosis == 1
	keep if Stratify_PT == 0
	meta set lnOR lnLCI lnUCI, studylabel (Author Year) civartolerance(0.01) ///
	studysize (SampleSize)
	meta forestplot, random eform(OR) sort(Author Year) subgroup (diagnosis) ///
	nullrefline(lpattern(dash)) noomarker noohomtest noosigtest ///
	noohetstats overallopts(color(white))
	
* ADJUSTED
	use "$home/Adjusted_Effects_Clean.dta", clear
	keep if outcome == 6
	save "$home/Adjusted_Effects_CP.dta", replace

* GESTATIONAL AGE
	keep if effect == 3 | effect == 4
	keep if Adjust_PT == 1
	meta set lnOR lnLCI lnUCI, studylabel (ID) civartolerance(0.1) ///
	studysize (SampleSize)
	meta forestplot _id N_HDP N_NTN _plot _esci _weight, ///
	eform(OR) sort(Author Year)  nullrefline(lpattern(dash)) ///
	columnopts(_id, title(Study ID)) columnopts(N_HDP, title(Hypertensive)) ///
	columnopts(N_NTN, title(Normotensive)) ///
	columnopts(_esci, supertitle(Odds Ratio) title(with 95% CI))
	
* BIRTHWEIGHT
	use "$home/Adjusted_Effects_CP.dta", clear
	keep if effect == 3 | effect == 4
	keep if Adjust_BW == 1
	meta set lnOR lnLCI lnUCI, studylabel (ID) civartolerance(0.1) ///
	studysize (SampleSize)
	meta forestplot, random eform(OR) sort(Author Year)
	meta forestplot _id N_HDP N_NTN _plot _esci _weight, ///
	eform(OR) sort(Author Year) esrefline nullrefline(lpattern(dash)) ///
	columnopts(_id, title(Study ID)) columnopts(N_HDP, title(Hypertensive)) ///
	columnopts(N_NTN, title(Normotensive)) ///
	columnopts(_esci, supertitle(Odds Ratio) title(with 95% CI))
		
*/******************************************************************************
	4. INTELLECTUAL DISABILITY
*******************************************************************************/
	
	use "$home/Unadjusted_Effects_Clean.dta", clear
	keep if outcome == 13
	save "$home/Unadjusted_Effects_ID.dta", replace
	
* ALL DIAGNOSES 
	keep if Stratify_D == 0 & Stratify_PT == 0
	meta set lnOR lnLCI lnUCI, studylabel (ID) civartolerance(0.01) ///
	studysize (SampleSize)
	meta forestplot _id N_HDP N_NTN _plot _esci _weight, ///
	eform(OR) sort(Author Year) nullrefline(lpattern(dash)) ///
	columnopts(_id, title(Study ID)) columnopts(N_HDP, title(Hypertensive)) ///
	columnopts(N_NTN, title(Normotensive)) ///
	columnopts(_esci, supertitle(Odds Ratio) title(with 95% CI))

* BY DIAGNOSIS
	use "$home/Unadjusted_Effects_ID.dta", clear
	drop if diagnosis == 1
	keep if Stratify_PT == 0
	meta set lnOR lnLCI lnUCI, studylabel (Author Year) civartolerance(0.01) ///
	studysize (SampleSize)
	meta forestplot, random eform(OR) sort(Author Year) subgroup (diagnosis) ///
	nullrefline(lpattern(dash)) noomarker noohomtest noosigtest ///
	noohetstats overallopts(color(white))
	
* ADJUSTED
	use "$home/Adjusted_Effects_Clean.dta", clear
	keep if outcome == 12
	save "$home/Adjusted_Effects_ID.dta", replace

* GESTATIONAL AGE
	keep if effect == 3 | effect == 4
	keep if Adjust_PT == 1
	meta set lnOR lnLCI lnUCI, studylabel (ID diagnosis_2) civartolerance(0.1) ///
	studysize (SampleSize)
	meta forestplot _id N_HDP N_NTN _plot _esci _weight, ///
	eform(OR) sort(Author Year) esrefline nullrefline(lpattern(dash)) ///
	columnopts(_id, title(Study ID)) columnopts(N_HDP, title(Hypertensive)) ///
	columnopts(N_NTN, title(Normotensive)) ///
	columnopts(_esci, supertitle(Odds Ratio) title(with 95% CI))
	
* BIRTHWEIGHT
	use "$home/Adjusted_Effects_ID.dta", clear
	keep if effect == 3 | effect == 4
	keep if Adjust_BW == 1
	meta set lnOR lnLCI lnUCI, studylabel (ID diagnosis_2) civartolerance(0.1) ///
	studysize (SampleSize)
	meta forestplot _id N_HDP N_NTN _plot _esci _weight, ///
	eform(OR) sort(Author Year) esrefline nullrefline(lpattern(dash)) ///
	columnopts(_id, title(Study ID)) columnopts(N_HDP, title(Hypertensive)) ///
	columnopts(N_NTN, title(Normotensive)) ///
	columnopts(_esci, supertitle(Odds Ratio) title(with 95% CI))
		
*/******************************************************************************
	5. GLOBAL DELAY
*******************************************************************************/
	
	use "$home/Unadjusted_Effects_Clean.dta", clear
	keep if outcome == 7
	save "$home/Unadjusted_Effects_DD.dta", replace
	
* ALL DIAGNOSES 
	keep if Stratify_D == 0 & Stratify_PT == 0
	meta set lnOR lnLCI lnUCI, studylabel (ID) civartolerance(0.1) ///
	studysize (SampleSize)
	meta forestplot _id N_HDP N_NTN _plot _esci _weight, ///
	eform(OR) sort(Author Year)  nullrefline(lpattern(dash)) ///
	columnopts(_id, title(Study ID)) columnopts(N_HDP, title(Hypertensive)) ///
	columnopts(N_NTN, title(Normotensive)) ///
	columnopts(_esci, supertitle(Odds Ratio) title(with 95% CI)) 

* BY DIAGNOSIS
	use "$home/Unadjusted_Effects_DD.dta", clear
	drop if diagnosis == 1
	keep if Stratify_PT == 0
	meta set lnOR lnLCI lnUCI, studylabel (Author Year) civartolerance(0.1) ///
	studysize (SampleSize)
	meta forestplot, random eform(OR) sort(Author Year) subgroup (diagnosis) ///
	nullrefline(lpattern(dash)) noomarker noohomtest noosigtest ///
	noohetstats overallopts(color(white))
	
* ADJUSTED
	use "$home/Adjusted_Effects_Clean.dta", clear
	keep if outcome == 7
	save "$home/Adjusted_Effects_DD.dta", replace

* GESTATIONAL AGE
	keep if effect == 3 | effect == 4
	keep if Adjust_PT == 1
	meta set lnOR lnLCI lnUCI, studylabel (ID) civartolerance(1) ///
	studysize (SampleSize)
	meta forestplot _id N_HDP N_NTN _plot _esci _weight, ///
	eform(OR) sort(Author Year) nullrefline(lpattern(dash)) ///
	columnopts(_id, title(Study ID)) columnopts(N_HDP, title(Hypertensive)) ///
	columnopts(N_NTN, title(Normotensive)) ///
	columnopts(_esci, supertitle(Odds Ratio) title(with 95% CI))
	
* BIRTHWEIGHT
	use "$home/Adjusted_Effects_DD.dta", clear
	keep if effect == 3 | effect == 4
	keep if Adjust_BW == 1
	meta set lnOR lnLCI lnUCI, studylabel (ID) civartolerance(1) ///
	studysize (SampleSize)
	meta forestplot _id N_HDP N_NTN _plot _esci _weight, ///
	eform(OR) sort(Author Year)  nullrefline(lpattern(dash)) ///
	columnopts(_id, title(Study ID)) columnopts(N_HDP, title(Hypertensive)) ///
	columnopts(N_NTN, title(Normotensive)) ///
	columnopts(_esci, supertitle(Odds Ratio) title(with 95% CI))
	
*/******************************************************************************
	6. BEHAVIOUR
*******************************************************************************/
	
	use "$home/Unadjusted_Effects_Clean.dta", clear
	keep if outcome == 3
	save "$home/Unadjusted_Effects_Behaviour.dta", replace
	
* ALL DIAGNOSES 
	keep if Stratify_D == 0 & Stratify_PT == 0
	meta set lnOR lnLCI lnUCI, studylabel (Author Year) civartolerance(0.01) ///
	studysize (SampleSize)
	meta forestplot, random eform(OR) sort(Author Year)

* BY DIAGNOSIS
	use "$home/Unadjusted_Effects_Behaviour.dta", clear
	drop if diagnosis == 1
	meta set lnOR lnLCI lnUCI, studylabel (Author Year) civartolerance(0.01) ///
	studysize (SampleSize)
	meta forestplot, random eform(OR) sort(Author Year) subgroup (diagnosis)
	
* ADJUSTED
	use "$home/Adjusted_Effects_Clean.dta", clear
	keep if outcome == 3
	save "$home/Adjusted_Effects_Behaviour.dta", replace

	keep if effect == 3 | effect == 4
	meta set lnOR lnLCI lnUCI, studylabel (Author Year) civartolerance(0.01) ///
	studysize (SampleSize)
	meta forestplot, random eform(OR) sort(Author Year)	
	
*/******************************************************************************
	7. COGNITIVE
*******************************************************************************/
	
	use "$home/Unadjusted_Effects_Clean.dta", clear
	keep if outcome == 4
	save "$home/Unadjusted_Effects_Cognitive.dta", replace
	
* ALL DIAGNOSES 
	keep if Stratify_D == 0 & Stratify_PT == 0
	meta set lnOR lnLCI lnUCI, studylabel (Author Year) civartolerance(0.01) ///
	studysize (SampleSize)
	meta forestplot, random eform(OR) sort(Author Year)

* BY DIAGNOSIS
	use "$home/Unadjusted_Effects_Cognitive.dta", clear
	drop if diagnosis == 1
	meta set lnOR lnLCI lnUCI, studylabel (Author Year) civartolerance(0.01) ///
	studysize (SampleSize)
	meta forestplot, random eform(OR) sort(Author Year) subgroup (diagnosis)
	
* ADJUSTED
	use "$home/Adjusted_Effects_Clean.dta", clear
	keep if outcome == 4
	save "$home/Unadjusted_Effects_Cognitive.dta", replace

	keep if effect == 3 | effect == 4
	meta set lnOR lnLCI lnUCI, studylabel (Author Year) civartolerance(0.01) ///
	studysize (SampleSize)
	meta forestplot, random eform(OR) sort(Author Year)
		
*/******************************************************************************
	8. COMMUNICATION
*******************************************************************************/
	
	use "$home/Unadjusted_Effects_Clean.dta", clear
	keep if outcome == 5
	save "$home/Unadjusted_Effects_Communication.dta", replace
	
* ALL DIAGNOSES 
	keep if Stratify_D == 0 & Stratify_PT == 0
	meta set lnOR lnLCI lnUCI, studylabel (Author Year) civartolerance(0.01) ///
	studysize (SampleSize)
	meta forestplot, random eform(OR) sort(Author Year)

* BY DIAGNOSIS
	use "$home/Unadjusted_Effects_Communication.dta", clear
	drop if diagnosis == 1
	meta set lnOR lnLCI lnUCI, studylabel (Author Year) civartolerance(0.01) ///
	studysize (SampleSize)
	meta forestplot, random eform(OR) sort(Author Year) subgroup (diagnosis)

* ADJUSTED
	use "$home/Adjusted_Effects_Clean.dta", clear
	keep if outcome == 5
	save "$home/Adjusted_Effects_Communication.dta", replace

	keep if effect == 3 | effect == 4
	meta set lnOR lnLCI lnUCI, studylabel (Author Year) civartolerance(0.01) ///
	studysize (SampleSize)
	meta forestplot, random eform(OR) sort(Author Year)
		
*/******************************************************************************
	9. FINE MOTOR SKILLS
*******************************************************************************/
	
	use "$home/Unadjusted_Effects_Clean.dta", clear
	keep if outcome == 9
	save "$home/Unadjusted_Effects_FMotor.dta", replace
	
* ALL DIAGNOSES 
	keep if Stratify_D == 0 & Stratify_PT == 0
	meta set lnOR lnLCI lnUCI, studylabel (Author Year) civartolerance(0.1) ///
	studysize (SampleSize)
	meta forestplot, random eform(OR) sort(Author Year)

* BY DIAGNOSIS
	use "$home/Unadjusted_Effects_FMotor.dta", clear
	drop if diagnosis == 1
	meta set lnOR lnLCI lnUCI, studylabel (Author Year) civartolerance(0.1) ///
	studysize (SampleSize)
	meta forestplot, random eform(OR) sort(Author Year) subgroup (diagnosis)

* ADJUSTED
	use "$home/Adjusted_Effects_Clean.dta", clear
	keep if outcome == 8
	save "$home/Adjusted_Effects_FMotor.dta", replace

	keep if effect == 3 | effect == 4
	meta set lnOR lnLCI lnUCI, studylabel (Author Year) civartolerance(0.1) ///
	studysize (SampleSize)
	meta forestplot, random eform(OR) sort(Author Year)
		
*/******************************************************************************
	10. GROSS MOTOR SKILLS
*******************************************************************************/
	
	use "$home/Unadjusted_Effects_Clean.dta", clear
	keep if outcome == 11
	save "$home/Unadjusted_Effects_GMotor.dta", replace
	
* ALL DIAGNOSES 
	keep if Stratify_D == 0 & Stratify_PT == 0
	meta set lnOR lnLCI lnUCI, studylabel (Author Year) civartolerance(0.1) ///
	studysize (SampleSize)
	meta forestplot, random eform(OR) sort(Author Year)

* BY DIAGNOSIS
	use "$home/Unadjusted_Effects_GMotor.dta", clear
	drop if diagnosis == 1
	meta set lnOR lnLCI lnUCI, studylabel (Author Year) civartolerance(0.1) ///
	studysize (SampleSize)
	meta forestplot, random eform(OR) sort(Author Year) subgroup (diagnosis)
	
* ADJUSTED
	use "$home/Adjusted_Effects_Clean.dta", clear
	keep if outcome == 9
	save "$home/Adjusted_Effects_GMotor.dta", replace

	keep if effect == 3 | effect == 4
	meta set lnOR lnLCI lnUCI, studylabel (Author Year) civartolerance(0.1) ///
	studysize (SampleSize)
	meta forestplot, random eform(OR) sort(Author Year)
		
*/******************************************************************************
	11. UNSPECIFIED MOTOR SKILLS
*******************************************************************************/
	
	use "$home/Unadjusted_Effects_Clean.dta", clear
	keep if outcome == 17
	save "$home/Unadjusted_Effects_UMotor.dta", replace
	
* ALL DIAGNOSES 
	keep if Stratify_D == 0 & Stratify_PT == 0
	meta set lnOR lnLCI lnUCI, studylabel (Author Year) civartolerance(0.1) ///
	studysize (SampleSize)
	meta forestplot, random eform(OR) sort(Author Year)

* BY DIAGNOSIS
	use "$home/Unadjusted_Effects_UMotor.dta", clear
	drop if diagnosis == 1
	meta set lnOR lnLCI lnUCI, studylabel (Author Year) civartolerance(0.1) ///
	studysize (SampleSize)
	meta forestplot, random eform(OR) sort(Author Year) subgroup (diagnosis)
	
* ADJUSTED
	use "$home/Adjusted_Effects_Clean.dta", clear
	keep if outcome == 14
	save "$home/Adjusted_Effects_UMotor.dta", replace

	keep if effect == 3 | effect == 4
	meta set lnOR lnLCI lnUCI, studylabel (Author Year) civartolerance(0.1) ///
	studysize (SampleSize)
	meta forestplot, random eform(OR) sort(Author Year)
	
*/******************************************************************************
	12. LANGUAGE DELAY
*******************************************************************************/
	
	use "$home/Unadjusted_Effects_Clean.dta", clear
	keep if outcome == 15
	save "$home/Unadjusted_Effects_Language.dta", replace
	
* ALL DIAGNOSES 
	keep if Stratify_D == 0 & Stratify_PT == 0
	meta set lnOR lnLCI lnUCI, studylabel (Author Year) civartolerance(0.01) ///
	studysize (SampleSize)
	meta forestplot, random eform(OR) sort(Author Year)

* BY DIAGNOSIS
	use "$home/Unadjusted_Effects_Language.dta", clear
	drop if diagnosis == 1
	meta set lnOR lnLCI lnUCI, studylabel (Author Year) civartolerance(0.01) ///
	studysize (SampleSize)
	meta forestplot, random eform(OR) sort(Author Year) subgroup (diagnosis)
	
* ADJUSTED
	use "$home/Adjusted_Effects_Clean.dta", clear
	keep if outcome == 13
	save "$home/Adjusted_Effects_Language.dta", replace

	keep if effect == 3 | effect == 4
	drop if Stratify_D == 1
	meta set lnOR lnLCI lnUCI, studylabel (Author Year) civartolerance(0.1) ///
	studysize (SampleSize)
	meta forestplot, random eform(OR) sort(Author Year)
	
*/******************************************************************************
	13. PERSONAL-SOCIAL
*******************************************************************************/
	
	use "$home/Unadjusted_Effects_Clean.dta", clear
	keep if outcome == 18
	save "$home/Unadjusted_Effects_PersonalSocial.dta", replace
	
* ALL DIAGNOSES 
	keep if Stratify_D == 0 & Stratify_PT == 0
	meta set lnOR lnLCI lnUCI, studylabel (Author Year) civartolerance(0.01) ///
	studysize (SampleSize)
	meta forestplot, random eform(OR) sort(Author Year)

* BY DIAGNOSIS
	use "$home/Unadjusted_Effects_PersonalSocial.dta", clear
	drop if diagnosis == 1
	meta set lnOR lnLCI lnUCI, studylabel (Author Year) civartolerance(0.01) ///
	studysize (SampleSize)
	meta forestplot, random eform(OR) sort(Author Year) subgroup (diagnosis)
	
* ADJUSTED
	use "$home/Adjusted_Effects_Clean.dta", clear
	keep if outcome == 15
	save "$home/Adjusted_Effects_PersonalSocial.dta", replace

	keep if effect == 3 | effect == 4
	meta set lnOR lnLCI lnUCI, studylabel (Author Year) civartolerance(0.1) ///
	studysize (SampleSize)
	meta forestplot, random eform(OR) sort(Author Year)
	
*/******************************************************************************
	14. PROBLEM SOLVING
*******************************************************************************/
	
	use "$home/Unadjusted_Effects_Clean.dta", clear
	keep if outcome == 18
	save "$home/Unadjusted_Effects_Solving.dta", replace
	
* ALL DIAGNOSES 
	keep if Stratify_D == 0 & Stratify_PT == 0
	meta set lnOR lnLCI lnUCI, studylabel (Author Year) civartolerance(0.01) ///
	studysize (SampleSize)
	meta forestplot, random eform(OR) sort(Author Year)

* BY DIAGNOSIS
	use "$home/Unadjusted_Effects_Solving.dta", clear
	drop if diagnosis == 1
	meta set lnOR lnLCI lnUCI, studylabel (Author Year) civartolerance(0.01) ///
	studysize (SampleSize)
	meta forestplot, random eform(OR) sort(Author Year) subgroup (diagnosis)
	
* ADJUSTED
	use "$home/Adjusted_Effects_Clean.dta", clear
	keep if outcome == 16
	save "$home/Adjusted_Effects_Solving.dta", replace

	keep if effect == 3 | effect == 4
	meta set lnOR lnLCI lnUCI, studylabel (Author Year) civartolerance(0.1) ///
	studysize (SampleSize)
	meta forestplot, random eform(OR) sort(Author Year)
	
*/******************************************************************************
	15. HYPERACTIVITY
*******************************************************************************/
	
	use "$home/Unadjusted_Effects_Clean.dta", clear
	keep if outcome == 12
	save "$home/Unadjusted_Effects_Hyper.dta", replace
	
* ALL DIAGNOSES 
	keep if Stratify_D == 0 & Stratify_PT == 0
	meta set lnOR lnLCI lnUCI, studylabel (Author Year) civartolerance(0.01) ///
	studysize (SampleSize)
	meta forestplot, random eform(OR) sort(Author Year)

* BY DIAGNOSIS
	use "$home/Unadjusted_Effects_Hyper.dta", clear
	drop if diagnosis == 1
	meta set lnOR lnLCI lnUCI, studylabel (Author Year) civartolerance(0.01) ///
	studysize (SampleSize)
	meta forestplot, random eform(OR) sort(Author Year) subgroup (diagnosis)
	
* ADJUSTED
	use "$home/Adjusted_Effects_Clean.dta", clear
	keep if outcome == 10
	save "$home/Adjusted_Effects_Hyper.dta", replace

	keep if effect == 3 | effect == 4
	meta set lnOR lnLCI lnUCI, studylabel (Author Year) civartolerance(0.01) ///
	studysize (SampleSize)
	meta forestplot, random eform(OR) sort(Author Year)
	
	
*/******************************************************************************
	16. INTELLIGENCE
*******************************************************************************/
	
	use "$home/Unadjusted_Effects_Clean.dta", clear
	keep if outcome == 14
	save "$home/Unadjusted_Effects_Int.dta", replace
	
* ALL DIAGNOSES 
	meta set ES LCI UCI, studylabel (ID) civartolerance(1) ///
	studysize (SampleSize)
	meta forestplot _id N_HDP N_NTN _plot _esci _weight, ///
	sort(Author Year) random nullrefline(lpattern(dash)) ///
	columnopts(_id, title(Study ID)) columnopts(N_HDP, title(Hypertensive)) ///
	columnopts(N_NTN, title(Normotensive)) ///
	columnopts(_esci, supertitle(Mean Difference) title(with 95% CI))

* BY DIAGNOSIS
	use "$home/Unadjusted_Effects_Int.dta", clear
	drop if diagnosis == 1
	keep if Stratify_PT == 0
	meta set ES LCI UCI, studylabel (Author Year) civartolerance(1) ///
	studysize (SampleSize)
	meta forestplot, random sort(Author Year) subgroup (diagnosis) ///
	nullrefline(lpattern(dash)) noomarker noohomtest noosigtest ///
	noohetstats overallopts(color(white))
	
* ADJUSTED
	use "$home/Adjusted_Effects_Clean.dta", clear
	keep if outcome == 13
	save "$home/Adjusted_Effects_Int.dta", replace

* GESTATIONAL AGE
	keep if Adjust_PT == 1
	meta set ES LCI UCI, studylabel (ID) civartolerance(0.1) ///
	studysize (SampleSize)
	
	meta forestplot _id N_HDP N_NTN _plot _esci _weight, ///
	sort(Author Year) random nullrefline(lpattern(dash)) ///
	columnopts(_id, title(Study ID)) columnopts(N_HDP, title(Hypertensive)) ///
	columnopts(N_NTN, title(Normotensive)) ///
	columnopts(_esci, supertitle(Mean Difference) title(with 95% CI)) crop(-3 3)
	
* BIRTHWEIGHT
	use "$home/Adjusted_Effects_Int.dta", clear
	keep if Adjust_BW == 1
	meta set ES LCI UCI, studylabel (ID) civartolerance(0.1) ///
	studysize (SampleSize)
	meta forestplot _id N_HDP N_NTN _plot _esci _weight, ///
	sort(Author Year) random  nullrefline(lpattern(dash)) ///
	columnopts(_id, title(Study ID)) columnopts(N_HDP, title(Hypertensive)) ///
	columnopts(N_NTN, title(Normotensive)) ///
	columnopts(_esci, supertitle(Mean Difference) title(with 95% CI)) crop(-3 3)
	
*/******************************************************************************
	17. EDUCATION
*******************************************************************************/
	
	use "$home/Unadjusted_Effects_Clean.dta", clear
	keep if outcome == 8
	save "$home/Unadjusted_Effects_Ed.dta", replace
	
* ALL DIAGNOSES 
	keep if Stratify_D == 0 & Stratify_PT == 0
	meta set lnOR lnLCI lnUCI, studylabel (Author Year) civartolerance(1) ///
	studysize (SampleSize)
	meta forestplot, random eform(OR) sort(Author Year)
	
*/******************************************************************************
	18. MATHEMATICS
*******************************************************************************/
	
	use "$home/Unadjusted_Effects_Clean.dta", clear
	keep if outcome == 16
	save "$home/Unadjusted_Effects_Math.dta", replace
	
* ALL DIAGNOSES 
	keep if Stratify_D == 0 & Stratify_PT == 0
	meta set lnOR lnLCI lnUCI, studylabel (Author Year) civartolerance(0.01) ///
	studysize (SampleSize)
	meta forestplot, random eform(OR) sort(Author Year)
	
*/******************************************************************************
	19. READING
*******************************************************************************/
	
	use "$home/Unadjusted_Effects_Clean.dta", clear
	keep if outcome == 20
	save "$home/Unadjusted_Effects_Reading.dta", replace
	
* ALL DIAGNOSES 
	keep if Stratify_D == 0 & Stratify_PT == 0
	meta set lnOR lnLCI lnUCI, studylabel (Author Year) civartolerance(0.01) ///
	studysize (SampleSize)
	meta forestplot, random eform(OR) sort(Author Year)
	
*/******************************************************************************
	20. SPELLING
*******************************************************************************/
	
	use "$home/Unadjusted_Effects_Clean.dta", clear
	keep if outcome == 21
	save "$home/Unadjusted_Effects_Spelling.dta", replace
	
* ALL DIAGNOSES 
	keep if Stratify_D == 0 & Stratify_PT == 0
	meta set lnOR lnLCI lnUCI, studylabel (Author Year) civartolerance(0.01) ///
	studysize (SampleSize)
	meta forestplot, random eform(OR) sort(Author Year)
	
*/******************************************************************************
	21. GRAMMAR
*******************************************************************************/
	
	use "$home/Unadjusted_Effects_Clean.dta", clear
	keep if outcome == 10
	save "$home/Unadjusted_Effects_Grammar.dta", replace
	
* ALL DIAGNOSES 
	keep if Stratify_D == 0 & Stratify_PT == 0
	meta set lnOR lnLCI lnUCI, studylabel (Author Year) civartolerance(0.01) ///
	studysize (SampleSize)
	meta forestplot, random eform(OR) sort(Author Year)
	
*/******************************************************************************
	22. WRITING
*******************************************************************************/
	
	use "$home/Unadjusted_Effects_Clean.dta", clear
	keep if outcome == 22
	save "$home/Unadjusted_Effects_Writing.dta", replace
	
* ALL DIAGNOSES 
	keep if Stratify_D == 0 & Stratify_PT == 0
	meta set lnOR lnLCI lnUCI, studylabel (Author Year) civartolerance(0.01) ///
	studysize (SampleSize)
	meta forestplot, random sort(Author Year)
	
